# Supplementary material for: catena-Poly[[bis­(5-chloro-2-nitro­benzoato)copper(II)]-bis­(μ-5-chloro-2-nitro­benzoato)]
Source: Acta Crystallogr Sect E Struct Rep Online. 2009 Jan 23;65(Pt 2):m211–2. doi: 10.1107/S1600536809001895 (PMC2968352; doi:10.1107/S1600536809001895)
Supplement: Supplementary file 1 [file e-65-0m211-sup1.cif]

##############################################################################
###                                                                        ###
###        Electronic paper (Acta Crystallographica Section E)             ###
###                                                                        ###
##############################################################################
#                                                                            #
# This CIF contains the data in a paper accepted for publication in Acta     #
# Crystallographica Section E. It conforms to the requirements of Notes      #
# for Authors for Section E, and has been peer reviewed under the auspices   #
# of the IUCr Commission on Journals.                                        #
#                                                                            #
# Full details of the Crystallographic Information File format               #
# are given in the paper "The Crystallographic Information File (CIF):       #
# a New Standard Archive File for Crystallography" by S. R. Hall, F. H.      #
# Allen and I. D. Brown [Acta Cryst. (1991), A47, 655-685].                  #
#                                                                            #
# The current version of the core CIF dictionary is obtainable from          #
# ftp://ftp.iucr.org/pub/cif_core.dic. The current version number is 2.4.    #
#                                                                            #
# Software is freely available for graphical display of the structure(s) in  #
# this CIF.  For information consult the CIF home page http://www.iucr.org/  #
# cif/home.html                                                              #
#                                                                            #
# This file may be used for bona fide research purposes within the           #
# scientific community so long as proper attribution is given to the journal # 
# article from which it was obtained.                                        #
#                                                                            #
##############################################################################
                                             
data_global
_audit_creation_method     'form.cif (version 2.0)'
_journal_data_validation_number     ?
_journal_date_recd_electronic     2008-12-17
_journal_date_accepted     2009-01-15
_journal_name_full     'Acta Crystallographica, Section E'
_journal_year     2009
_journal_volume     65
_journal_issue      2
_journal_page_first     m211
_journal_page_last     m212
_journal_paper_category     QM
_journal_coeditor_code     CI2748
_publ_contact_author_name     'Prof. Fun Hoong Kun'
_publ_contact_author_address
;
      X-ray Crystallography Unit
      School of Physics
      Universiti Sains Malaysia
      11800 USM, Penang
      MALAYSIA
;
_publ_contact_author_email     'hkfun@usm.my'
_publ_contact_author_fax     '604 6579150'
_publ_contact_author_phone     '604 6533652'
_publ_section_title
;\
<i>catena</i>-Poly[[bis(5-chloro-2-nitrobenzoato)copper(II)]-bis(\m-5-chloro-2-\
nitrobenzoato)]
;
loop_
    _publ_author_name
    _publ_author_footnote
    _publ_author_address
    'Eng Khoon Lim' ?
;
      School of Chemical Sciences
      Universiti Sains Malaysia
      11800 USM, Penang
      Malaysia
;
    'Siang Guan Teoh' ?
;
      School of Chemical Sciences
      Universiti Sains Malaysia
      11800 USM, Penang
      Malaysia
;
    'Ibrahim Abdul Razak'
;
On sabbatical leave at Universiti Sains Malaysia.
;
;
      X-ray Crystallography Unit
      School of Physics
      Universiti Sains Malaysia
      11800 USM, Penang
      Malaysia
;
    'Hoong-Kun Fun' ?
;
      X-ray Crystallography Unit
      School of Physics
      Universiti Sains Malaysia
      11800 USM, Penang
      Malaysia
;
data_I
_audit_creation_method     SHELXL-97
_chemical_name_systematic
;
<i>catena</i>-Poly[[bis(5-chloro-2-nitrobenzoato)copper(II)]-bis(\m-5-chloro-
2-nitrobenzoato)]
;
_chemical_name_common     ?
_chemical_formula_moiety     'C28 H12 Cl4 Cu2 N4 O16'
_chemical_formula_sum     'C28 H12 Cl4 Cu2 N4 O16'
_chemical_formula_iupac     '[Cu2 (C7 H3 Cl N O4)4]'
_chemical_formula_weight     929.30
_chemical_melting_point     ?
_symmetry_cell_setting     'Triclinic'
_symmetry_space_group_name_H-M     'P -1'
_symmetry_space_group_name_Hall     '-P 1'
loop_
    _symmetry_equiv_pos_as_xyz
    'x, y, z'
    '-x, -y, -z'
_cell_length_a     5.03530(10)
_cell_length_b     11.8001(3)
_cell_length_c     13.8595(3)
_cell_angle_alpha     84.539(2)
_cell_angle_beta     85.5530(10)
_cell_angle_gamma     85.610(2)
_cell_volume     815.30(3)
_cell_formula_units_Z     1
_cell_measurement_reflns_used     4198
_cell_measurement_theta_min     2.38
_cell_measurement_theta_max     33.53
_cell_measurement_temperature     100.0(10)
_exptl_crystal_description     Plate
_exptl_crystal_colour     blue
_exptl_crystal_size_max     0.472
_exptl_crystal_size_mid     0.211
_exptl_crystal_size_min     0.080
_exptl_crystal_density_diffrn     1.893
_exptl_crystal_density_meas     ?
_exptl_crystal_density_method     'not measured'
_exptl_crystal_F_000     462
_exptl_absorpt_coefficient_mu     1.717
_exptl_absorpt_correction_type     multi-scan
_exptl_absorpt_process_details     '(SADABS; Bruker, 2005)'
_exptl_absorpt_correction_T_min     0.4979
_exptl_absorpt_correction_T_max     0.8749
_exptl_special_details
;
The data was collected with the Oxford Cryosystem Cobra low-temperature
attachment
;
_diffrn_ambient_temperature     100.0(10)
_diffrn_radiation_type     MoK\a
_diffrn_radiation_wavelength     0.71073
_diffrn_radiation_source     'fine-focus sealed tube'
_diffrn_radiation_monochromator     graphite
_diffrn_measurement_device_type     'Bruker APEXII CCD area-detector'
_diffrn_measurement_method     '\f and \w'
_diffrn_detector_area_resol_mean     ?
_diffrn_reflns_number     11613
_diffrn_reflns_av_R_equivalents     0.0341
_diffrn_reflns_av_sigmaI/netI     0.0437
_diffrn_reflns_theta_min     1.48
_diffrn_reflns_theta_max     30.00
_diffrn_reflns_theta_full     30.00
_diffrn_measured_fraction_theta_max     0.981
_diffrn_measured_fraction_theta_full     0.981
_diffrn_reflns_limit_h_min     -7
_diffrn_reflns_limit_h_max     7
_diffrn_reflns_limit_k_min     -16
_diffrn_reflns_limit_k_max     16
_diffrn_reflns_limit_l_min     -19
_diffrn_reflns_limit_l_max     19
_diffrn_standards_number     0
_diffrn_standards_interval_count     .
_diffrn_standards_interval_time     .
_diffrn_standards_decay_%     ?
_refine_special_details
;
Refinement of <i>F</i>^2^ against ALL reflections. The weighted <i>R</i>-factor
<i>wR</i> and goodness of fit <i>S</i> are based on <i>F</i>^2^, conventional
<i>R</i>-factors <i>R</i> are based on <i>F</i>, with <i>F</i> set to zero for
negative <i>F</i>^2^. The threshold expression of <i>F</i>^2^ >
\s(<i>F</i>^2^) is used only for calculating <i>R</i>-factors(gt) <i>etc</i>.
and is not relevant to the choice of reflections for refinement.
<i>R</i>-factors based on <i>F</i>^2^ are statistically about twice as large
as those based on <i>F</i>, and <i>R</i>- factors based on ALL data will be
even larger.
;
_reflns_number_total     4656
_reflns_number_gt     3994
_reflns_threshold_expression     I>2\s(I)
_refine_ls_structure_factor_coef     Fsqd
_refine_ls_matrix_type     full
_refine_ls_R_factor_all     0.0440
_refine_ls_R_factor_gt     0.0351
_refine_ls_wR_factor_gt     0.1032
_refine_ls_wR_factor_ref     0.1158
_refine_ls_goodness_of_fit_ref     1.097
_refine_ls_restrained_S_all     1.097
_refine_ls_number_reflns     4656
_refine_ls_number_parameters     244
_refine_ls_number_restraints     0
_refine_ls_hydrogen_treatment     constr
_refine_ls_weighting_scheme     calc
_refine_ls_weighting_details
         'calc w=1/[\s^2^(Fo^2^)+(0.0656P)^2^+0.3146P] where P=(Fo^2^+2Fc^2^)/3'
_atom_sites_solution_hydrogens     geom
_atom_sites_solution_primary     direct
_atom_sites_solution_secondary     difmap
_refine_ls_shift/su_max     0.001
_refine_ls_shift/su_mean     0.000
_refine_diff_density_max     0.722
_refine_diff_density_min     -1.039
_refine_ls_extinction_method     none
_refine_ls_extinction_coef     ?
loop_
    _atom_type_symbol
    _atom_type_description
    _atom_type_scat_dispersion_real
    _atom_type_scat_dispersion_imag
    _atom_type_scat_source
    'C' 'C' 0.0033 0.0016
                         'International Tables Vol C Tables 4.2.6.8 and 6.1.1.4'
    'H' 'H' 0.0000 0.0000
                         'International Tables Vol C Tables 4.2.6.8 and 6.1.1.4'
    'N' 'N' 0.0061 0.0033
                         'International Tables Vol C Tables 4.2.6.8 and 6.1.1.4'
    'O' 'O' 0.0106 0.0060
                         'International Tables Vol C Tables 4.2.6.8 and 6.1.1.4'
    'Cl' 'Cl' 0.1484 0.1585
                         'International Tables Vol C Tables 4.2.6.8 and 6.1.1.4'
    'Cu' 'Cu' 0.3201 1.2651
                         'International Tables Vol C Tables 4.2.6.8 and 6.1.1.4'
_computing_data_collection     'APEX2 (Bruker, 2005)'
_computing_cell_refinement     'SAINT (Bruker, 2005)'
_computing_data_reduction     'SAINT (Bruker, 2005)'
_computing_structure_solution     'SHELXTL (Sheldrick, 2008)'
_computing_structure_refinement     'SHELXTL (Sheldrick, 2008)'
_computing_molecular_graphics     'SHELXTL (Sheldrick, 2008)'
_computing_publication_material
;
SHELXTL (Sheldrick, 2008) and PLATON (Spek, 2003)
;
loop_
    _atom_site_type_symbol
    _atom_site_label
    _atom_site_fract_x
    _atom_site_fract_y
    _atom_site_fract_z
    _atom_site_U_iso_or_equiv
    _atom_site_adp_type
    _atom_site_calc_flag
    _atom_site_refinement_flags
    _atom_site_occupancy
    _atom_site_disorder_assembly
    _atom_site_disorder_group
    Cu Cu1 0.21339(5) 0.05196(2) 0.471444(19) 0.01008(9) Uani d . 1 . .
    Cl Cl1 0.39928(16) 0.36470(6) 0.09685(5) 0.02730(16) Uani d . 1 . .
    Cl Cl2 -0.29870(15) -0.38843(6) 0.13820(5) 0.02494(16) Uani d . 1 . .
    O O1 0.6289(3) 0.09053(14) 0.45747(12) 0.0112(3) Uani d . 1 . .
    O O2 1.0009(3) 0.17993(14) 0.40983(12) 0.0130(3) Uani d . 1 . .
    O O3 0.6319(4) 0.29482(16) 0.56079(13) 0.0190(4) Uani d . 1 . .
    O O4 0.2829(4) 0.41394(17) 0.56834(15) 0.0242(4) Uani d . 1 . .
    O O5 0.2124(3) -0.02541(15) 0.35393(12) 0.0138(3) Uani d . 1 . .
    O O6 -0.1564(3) -0.11767(15) 0.40442(12) 0.0141(3) Uani d . 1 . .
    O O7 0.1420(4) 0.10970(17) 0.17610(15) 0.0247(4) Uani d . 1 . .
    O O8 0.5268(4) 0.0237(2) 0.13998(16) 0.0283(5) Uani d . 1 . .
    N N1 0.4497(4) 0.35283(18) 0.52330(16) 0.0162(4) Uani d . 1 . .
    N N2 0.2865(4) 0.02437(19) 0.16027(15) 0.0172(4) Uani d . 1 . .
    C C1 0.4307(5) 0.3520(2) 0.41832(17) 0.0138(4) Uani d . 1 . .
    C C2 0.2609(5) 0.4338(2) 0.3721(2) 0.0191(5) Uani d . 1 . .
    H H2A 0.1571 0.4864 0.4073 0.023 Uiso calc R 1 . .
    C C3 0.2481(5) 0.4361(2) 0.2728(2) 0.0215(5) Uani d . 1 . .
    H H3A 0.1339 0.4899 0.2403 0.026 Uiso calc R 1 . .
    C C4 0.4063(5) 0.3577(2) 0.22185(19) 0.0191(5) Uani d . 1 . .
    C C5 0.5750(5) 0.2744(2) 0.26839(18) 0.0150(4) Uani d . 1 . .
    H H5A 0.6780 0.2219 0.2329 0.018 Uiso calc R 1 . .
    C C6 0.5877(4) 0.2705(2) 0.36849(18) 0.0128(4) Uani d . 1 . .
    C C7 0.7537(4) 0.1749(2) 0.41697(16) 0.0116(4) Uani d . 1 . .
    C C8 0.0272(4) -0.0881(2) 0.34205(17) 0.0125(4) Uani d . 1 . .
    C C9 0.0247(5) -0.1317(2) 0.24379(17) 0.0131(4) Uani d . 1 . .
    C C10 0.1569(5) -0.0832(2) 0.16019(18) 0.0156(5) Uani d . 1 . .
    C C11 0.1618(5) -0.1279(2) 0.07137(19) 0.0209(5) Uani d . 1 . .
    H H11A 0.2577 -0.0948 0.0173 0.025 Uiso calc R 1 . .
    C C12 0.0212(5) -0.2231(2) 0.06434(19) 0.0217(5) Uani d . 1 . .
    H H12A 0.0200 -0.2545 0.0053 0.026 Uiso calc R 1 . .
    C C13 -0.1169(5) -0.2706(2) 0.14635(19) 0.0187(5) Uani d . 1 . .
    C C14 -0.1152(5) -0.2281(2) 0.23593(18) 0.0168(5) Uani d . 1 . .
    H H14A -0.2060 -0.2632 0.2903 0.020 Uiso calc R 1 . .
loop_
    _atom_site_aniso_label
    _atom_site_aniso_U_11
    _atom_site_aniso_U_22
    _atom_site_aniso_U_33
    _atom_site_aniso_U_12
    _atom_site_aniso_U_13
    _atom_site_aniso_U_23
    Cu1 0.00866(14) 0.01013(15) 0.01168(15) -0.00058(9) -0.00121(9) -0.00174(10)
    Cl1 0.0418(4) 0.0235(3) 0.0178(3) -0.0067(3) -0.0126(3) 0.0037(2)
    Cl2 0.0375(4) 0.0189(3) 0.0210(3) -0.0106(3) -0.0089(3) -0.0029(2)
    O1 0.0094(7) 0.0094(8) 0.0142(7) 0.0000(6) -0.0016(6) 0.0014(6)
    O2 0.0087(7) 0.0118(8) 0.0181(8) 0.0005(6) -0.0013(6) 0.0012(6)
    O3 0.0224(9) 0.0174(9) 0.0175(9) 0.0029(7) -0.0051(7) -0.0030(7)
    O4 0.0250(10) 0.0228(10) 0.0237(10) 0.0053(8) 0.0051(8) -0.0068(8)
    O5 0.0148(8) 0.0154(8) 0.0120(7) -0.0021(6) -0.0019(6) -0.0032(6)
    O6 0.0135(7) 0.0151(8) 0.0144(8) -0.0012(6) -0.0007(6) -0.0049(6)
    O7 0.0288(10) 0.0179(10) 0.0275(10) -0.0044(8) -0.0037(8) -0.0001(8)
    O8 0.0184(9) 0.0366(12) 0.0305(11) -0.0099(8) 0.0025(8) -0.0026(9)
    N1 0.0169(9) 0.0138(10) 0.0181(10) -0.0024(7) 0.0002(8) -0.0021(8)
    N2 0.0204(10) 0.0178(11) 0.0137(9) -0.0049(8) -0.0012(8) -0.0004(8)
    C1 0.0140(10) 0.0113(11) 0.0164(11) -0.0027(8) -0.0004(8) -0.0023(8)
    C2 0.0167(11) 0.0139(12) 0.0264(13) -0.0007(9) -0.0003(9) -0.0013(10)
    C3 0.0182(11) 0.0162(12) 0.0299(14) 0.0012(9) -0.0099(10) 0.0040(10)
    C4 0.0229(12) 0.0191(13) 0.0164(11) -0.0073(10) -0.0057(9) 0.0014(9)
    C5 0.0178(11) 0.0127(11) 0.0149(11) -0.0032(8) -0.0024(8) -0.0005(8)
    C6 0.0100(9) 0.0100(10) 0.0185(11) -0.0021(8) -0.0015(8) 0.0002(8)
    C7 0.0136(10) 0.0113(10) 0.0104(9) -0.0026(8) -0.0001(8) -0.0033(8)
    C8 0.0126(10) 0.0114(11) 0.0138(10) 0.0001(8) -0.0018(8) -0.0022(8)
    C9 0.0132(10) 0.0134(11) 0.0132(10) -0.0001(8) -0.0025(8) -0.0032(8)
    C10 0.0149(10) 0.0146(11) 0.0176(11) -0.0027(8) -0.0012(8) -0.0010(9)
    C11 0.0232(12) 0.0250(14) 0.0145(11) -0.0040(10) -0.0002(9) -0.0012(10)
    C12 0.0273(13) 0.0242(14) 0.0151(11) -0.0021(10) -0.0033(10) -0.0078(10)
    C13 0.0222(12) 0.0157(12) 0.0197(12) -0.0031(9) -0.0063(9) -0.0033(9)
    C14 0.0196(11) 0.0153(12) 0.0155(11) -0.0029(9) -0.0016(9) 0.0000(9)
_geom_special_details
;
All e.s.d.'s (except the e.s.d. in the dihedral angle between two l.s. planes)
are estimated using the full covariance matrix. The cell e.s.d.'s are taken
into account individually in the estimation of e.s.d.'s in distances, angles
and torsion angles; correlations between e.s.d.'s in cell parameters are only
used when they are defined by crystal symmetry. An approximate (isotropic)
treatment of cell e.s.d.'s is used for estimating e.s.d.'s involving l.s.
planes.
;
loop_
    _geom_bond_atom_site_label_1
    _geom_bond_atom_site_label_2
    _geom_bond_site_symmetry_2
    _geom_bond_distance
    _geom_bond_publ_flag
    Cu1 O5 . 1.942(2) yes
    Cu1 O6 2_556 1.946(2) yes
    Cu1 O2 1_455 1.950(2) yes
    Cu1 O1 2_656 2.008(2) yes
    Cu1 O1 . 2.165(2) yes
    Cu1 Cu1 2_556 2.5891(5) ?
    Cl1 C4 . 1.729(3) ?
    Cl2 C13 . 1.739(3) ?
    O1 C7 . 1.279(3) ?
    O1 Cu1 2_656 2.0075(17) ?
    O2 C7 . 1.246(3) ?
    O2 Cu1 1_655 1.9501(17) ?
    O3 N1 . 1.221(3) ?
    O4 N1 . 1.236(3) ?
    O5 C8 . 1.263(3) ?
    O6 C8 . 1.262(3) ?
    O6 Cu1 2_556 1.9459(16) ?
    O7 N2 . 1.223(3) ?
    O8 N2 . 1.220(3) ?
    N1 C1 . 1.466(3) ?
    N2 C10 . 1.472(3) ?
    C1 C2 . 1.384(4) ?
    C1 C6 . 1.397(3) ?
    C2 C3 . 1.381(4) ?
    C2 H2A . 0.93 ?
    C3 C4 . 1.383(4) ?
    C3 H3A . 0.93 ?
    C4 C5 . 1.393(4) ?
    C5 C6 . 1.390(3) ?
    C5 H5A . 0.93 ?
    C6 C7 . 1.490(3) ?
    C8 C9 . 1.502(3) ?
    C9 C10 . 1.388(3) ?
    C9 C14 . 1.400(3) ?
    C10 C11 . 1.382(3) ?
    C11 C12 . 1.388(4) ?
    C11 H11A . 0.93 ?
    C12 C13 . 1.380(4) ?
    C12 H12A . 0.93 ?
    C13 C14 . 1.383(3) ?
    C14 H14A . 0.93 ?
loop_
    _geom_angle_atom_site_label_1
    _geom_angle_atom_site_label_2
    _geom_angle_atom_site_label_3
    _geom_angle_site_symmetry_1
    _geom_angle_site_symmetry_3
    _geom_angle
    _geom_angle_publ_flag
    O5 Cu1 O6 . 2_556 170.11(7) ?
    O5 Cu1 O2 . 1_455 88.98(7) ?
    O6 Cu1 O2 2_556 1_455 90.41(7) ?
    O5 Cu1 O1 . 2_656 90.80(7) ?
    O6 Cu1 O1 2_556 2_656 88.11(7) ?
    O2 Cu1 O1 1_455 2_656 170.10(6) ?
    O5 Cu1 O1 . . 97.86(7) ?
    O6 Cu1 O1 2_556 . 91.67(6) ?
    O2 Cu1 O1 1_455 . 108.91(7) ?
    O1 Cu1 O1 2_656 . 80.92(7) ?
    O5 Cu1 Cu1 . 2_556 85.61(5) ?
    O6 Cu1 Cu1 2_556 2_556 84.53(5) ?
    O2 Cu1 Cu1 1_455 2_556 90.98(5) ?
    O1 Cu1 Cu1 2_656 2_556 79.14(5) ?
    O1 Cu1 Cu1 . 2_556 159.80(5) ?
    C7 O1 Cu1 . 2_656 127.17(15) ?
    C7 O1 Cu1 . . 133.75(15) ?
    Cu1 O1 Cu1 2_656 . 99.07(7) ?
    C7 O2 Cu1 . 1_655 117.23(15) ?
    C8 O5 Cu1 . . 120.91(15) ?
    C8 O6 Cu1 . 2_556 121.94(15) ?
    O3 N1 O4 . . 123.8(2) ?
    O3 N1 C1 . . 118.2(2) ?
    O4 N1 C1 . . 118.0(2) ?
    O8 N2 O7 . . 124.6(2) ?
    O8 N2 C10 . . 118.2(2) ?
    O7 N2 C10 . . 117.1(2) ?
    C2 C1 C6 . . 122.5(2) ?
    C2 C1 N1 . . 118.5(2) ?
    C6 C1 N1 . . 119.0(2) ?
    C3 C2 C1 . . 118.9(2) ?
    C3 C2 H2A . . 120.6 ?
    C1 C2 H2A . . 120.6 ?
    C2 C3 C4 . . 119.5(3) ?
    C2 C3 H3A . . 120.3 ?
    C4 C3 H3A . . 120.3 ?
    C3 C4 C5 . . 121.7(2) ?
    C3 C4 Cl1 . . 119.2(2) ?
    C5 C4 Cl1 . . 119.1(2) ?
    C6 C5 C4 . . 119.3(2) ?
    C6 C5 H5A . . 120.3 ?
    C4 C5 H5A . . 120.3 ?
    C5 C6 C1 . . 118.1(2) ?
    C5 C6 C7 . . 117.9(2) ?
    C1 C6 C7 . . 123.9(2) ?
    O2 C7 O1 . . 125.4(2) ?
    O2 C7 C6 . . 118.2(2) ?
    O1 C7 C6 . . 116.31(19) ?
    O6 C8 O5 . . 126.5(2) ?
    O6 C8 C9 . . 116.6(2) ?
    O5 C8 C9 . . 116.8(2) ?
    C10 C9 C14 . . 117.8(2) ?
    C10 C9 C8 . . 123.8(2) ?
    C14 C9 C8 . . 118.4(2) ?
    C11 C10 C9 . . 122.9(2) ?
    C11 C10 N2 . . 115.9(2) ?
    C9 C10 N2 . . 121.1(2) ?
    C10 C11 C12 . . 118.8(2) ?
    C10 C11 H11A . . 120.6 ?
    C12 C11 H11A . . 120.6 ?
    C13 C12 C11 . . 119.0(2) ?
    C13 C12 H12A . . 120.5 ?
    C11 C12 H12A . . 120.5 ?
    C12 C13 C14 . . 122.2(2) ?
    C12 C13 Cl2 . . 119.5(2) ?
    C14 C13 Cl2 . . 118.3(2) ?
    C13 C14 C9 . . 119.3(2) ?
    C13 C14 H14A . . 120.4 ?
    C9 C14 H14A . . 120.4 ?
loop_
    _geom_torsion_atom_site_label_1
    _geom_torsion_atom_site_label_2
    _geom_torsion_atom_site_label_3
    _geom_torsion_atom_site_label_4
    _geom_torsion_site_symmetry_1
    _geom_torsion_site_symmetry_2
    _geom_torsion_site_symmetry_3
    _geom_torsion_site_symmetry_4
    _geom_torsion
    _geom_torsion_publ_flag
    O5 Cu1 O1 C7 . . . . 89.7(2) ?
    O6 Cu1 O1 C7 2_556 . . . -92.9(2) ?
    O2 Cu1 O1 C7 1_455 . . . -1.9(2) ?
    O1 Cu1 O1 C7 2_656 . . . 179.3(2) ?
    Cu1 Cu1 O1 C7 2_556 . . . -171.52(14) ?
    O5 Cu1 O1 Cu1 . . . 2_656 -89.55(8) ?
    O6 Cu1 O1 Cu1 2_556 . . 2_656 87.82(8) ?
    O2 Cu1 O1 Cu1 1_455 . . 2_656 178.83(6) ?
    O1 Cu1 O1 Cu1 2_656 . . 2_656 0.000(2) ?
    Cu1 Cu1 O1 Cu1 2_556 . . 2_656 9.18(17) ?
    O2 Cu1 O5 C8 1_455 . . . -88.27(18) ?
    O1 Cu1 O5 C8 2_656 . . . 81.83(18) ?
    O1 Cu1 O5 C8 . . . . 162.78(18) ?
    Cu1 Cu1 O5 C8 2_556 . . . 2.79(17) ?
    O3 N1 C1 C2 . . . . -167.1(2) ?
    O4 N1 C1 C2 . . . . 11.5(3) ?
    O3 N1 C1 C6 . . . . 11.7(3) ?
    O4 N1 C1 C6 . . . . -169.6(2) ?
    C6 C1 C2 C3 . . . . -0.8(4) ?
    N1 C1 C2 C3 . . . . 177.9(2) ?
    C1 C2 C3 C4 . . . . -0.6(4) ?
    C2 C3 C4 C5 . . . . 1.5(4) ?
    C2 C3 C4 Cl1 . . . . -177.4(2) ?
    C3 C4 C5 C6 . . . . -0.8(4) ?
    Cl1 C4 C5 C6 . . . . 178.02(18) ?
    C4 C5 C6 C1 . . . . -0.6(3) ?
    C4 C5 C6 C7 . . . . 175.3(2) ?
    C2 C1 C6 C5 . . . . 1.5(3) ?
    N1 C1 C6 C5 . . . . -177.3(2) ?
    C2 C1 C6 C7 . . . . -174.2(2) ?
    N1 C1 C6 C7 . . . . 7.0(3) ?
    Cu1 O2 C7 O1 1_655 . . . -3.4(3) ?
    Cu1 O2 C7 C6 1_655 . . . -178.60(15) ?
    Cu1 O1 C7 O2 2_656 . . . 4.5(3) ?
    Cu1 O1 C7 O2 . . . . -174.59(15) ?
    Cu1 O1 C7 C6 2_656 . . . 179.81(14) ?
    Cu1 O1 C7 C6 . . . . 0.7(3) ?
    C5 C6 C7 O2 . . . . 76.9(3) ?
    C1 C6 C7 O2 . . . . -107.4(3) ?
    C5 C6 C7 O1 . . . . -98.7(2) ?
    C1 C6 C7 O1 . . . . 77.0(3) ?
    Cu1 O6 C8 O5 2_556 . . . 8.8(3) ?
    Cu1 O6 C8 C9 2_556 . . . -171.10(15) ?
    Cu1 O5 C8 O6 . . . . -7.7(3) ?
    Cu1 O5 C8 C9 . . . . 172.23(15) ?
    O6 C8 C9 C10 . . . . 160.5(2) ?
    O5 C8 C9 C10 . . . . -19.5(4) ?
    O6 C8 C9 C14 . . . . -20.7(3) ?
    O5 C8 C9 C14 . . . . 159.4(2) ?
    C14 C9 C10 C11 . . . . -1.9(4) ?
    C8 C9 C10 C11 . . . . 177.0(2) ?
    C14 C9 C10 N2 . . . . 174.1(2) ?
    C8 C9 C10 N2 . . . . -7.1(4) ?
    O8 N2 C10 C11 . . . . -64.3(3) ?
    O7 N2 C10 C11 . . . . 112.1(3) ?
    O8 N2 C10 C9 . . . . 119.4(3) ?
    O7 N2 C10 C9 . . . . -64.1(3) ?
    C9 C10 C11 C12 . . . . 2.3(4) ?
    N2 C10 C11 C12 . . . . -173.9(2) ?
    C10 C11 C12 C13 . . . . -0.6(4) ?
    C11 C12 C13 C14 . . . . -1.5(4) ?
    C11 C12 C13 Cl2 . . . . 178.9(2) ?
    C12 C13 C14 C9 . . . . 1.8(4) ?
    Cl2 C13 C14 C9 . . . . -178.53(19) ?
    C10 C9 C14 C13 . . . . -0.2(4) ?
    C8 C9 C14 C13 . . . . -179.1(2) ?
loop_
    _geom_hbond_atom_site_label_D
    _geom_hbond_atom_site_label_H
    _geom_hbond_atom_site_label_A
    _geom_hbond_site_symmetry_A
    _geom_hbond_distance_DH
    _geom_hbond_distance_HA
    _geom_hbond_distance_DA
    _geom_hbond_angle_DHA
    _geom_hbond_publ_flag
    C2 H2A O4 2_566 0.93 2.44 3.254(3) 146 yes
    C11 H11A O8 2_655 0.93 2.46 3.384(3) 172 yes
    C14 H14A O4 2_556 0.93 2.54 3.417(3) 156 yes
