# Supplementary material for: catena-Poly[[bis­(5-chloro-2-nitro­benzoato)copper(II)]-bis­(μ-5-chloro-2-nitro­benzoato)]
Source: Acta Crystallogr Sect E Struct Rep Online. 2009 Jan 23;65(Pt 2):m211–2. doi: 10.1107/S1600536809001895 (PMC2968352; doi:10.1107/S1600536809001895)
Supplement: Supplementary file 2 [file e-65-0m211-Isup2.hkl]

# 
# h,k,l, Fc-squared, Fo-squared, sigma(Fo-squared) and status flag 
# 
data_I
_shelx_title ' cu2am in P-1  (100K)' 
_shelx_refln_list_code          4 
_shelx_F_calc_maximum      192.21 
_exptl_crystal_F_000       462.00 
_reflns_d_resolution_high  0.7107 
 
loop_ 
 _symmetry_equiv_pos_as_xyz 
 'x, y, z' 
 '-x, -y, -z' 
 
_cell_length_a     5.0353 
_cell_length_b    11.8001 
_cell_length_c    13.8595 
_cell_angle_alpha  84.539 
_cell_angle_beta   85.553 
_cell_angle_gamma  85.610 
 
_shelx_F_squared_multiplier     1.000 
 
loop_ 
 _refln_index_h 
 _refln_index_k 
 _refln_index_l 
 _refln_F_squared_calc 
 _refln_F_squared_meas 
 _refln_F_squared_sigma 
 _refln_observed_status 
   1   0   0      177.34      177.49      9.05 o 
   2   0   0     2776.62     2683.86     89.37 o 
   3   0   0      125.09      135.64     10.18 o 
   4   0   0      282.27      308.38     10.74 o 
   5   0   0     1258.09     1326.47     27.86 o 
   6   0   0       36.52       43.24     10.10 o 
   7   0   0        8.18       21.58     12.25 o 
  -6   1   0       10.99        5.65      7.57 o 
  -5   1   0      852.06      870.31     17.40 o 
  -4   1   0      102.69       92.86      6.41 o 
  -3   1   0     2873.79     3117.02     80.09 o 
  -2   1   0      178.36      133.00      7.70 o 
  -1   1   0    16949.71    17345.18    530.46 o 
   1   1   0      724.54      705.41     17.74 o 
   2   1   0     1096.12     1084.04     39.23 o 
   3   1   0     1541.13     1583.75     25.67 o 
   4   1   0      737.27      802.16     18.78 o 
   5   1   0      676.50      716.58     25.36 o 
   6   1   0      516.36      482.32     19.87 o 
   7   1   0      204.76      212.33     27.19 o 
  -6   2   0      104.25      124.11     13.87 o 
  -5   2   0       13.28        9.54      4.13 o 
  -4   2   0      182.28      214.18      9.11 o 
  -3   2   0     2441.48     2515.29     49.29 o 
  -2   2   0       92.08       99.14      7.51 o 
  -1   2   0     2795.76     3103.15    101.52 o 
   0   2   0     1393.92     1510.73     35.18 o 
   1   2   0     3483.03     3669.43     81.84 o 
   2   2   0    20047.51    20556.02    353.26 o 
   3   2   0       89.08       94.91      6.01 o 
   4   2   0     2293.95     2428.27     42.79 o 
   5   2   0      309.84      316.41     14.50 o 
   6   2   0       69.26       89.22     15.07 o 
   7   2   0      287.46      279.46     31.37 o 
  -6   3   0       38.62       28.71      7.47 o 
  -5   3   0      768.40      825.54     21.24 o 
  -4   3   0      320.93      339.86     10.27 o 
  -3   3   0     1785.01     1894.04     63.75 o 
  -2   3   0     2064.88     2223.64     57.95 o 
  -1   3   0       42.59       24.11      5.54 o 
   0   3   0     6180.64     6612.50    145.51 o 
   1   3   0    36944.28    35028.66    763.28 o 
   2   3   0      101.77      134.98      7.46 o 
   3   3   0      426.36      388.20     13.47 o 
   4   3   0      319.02      323.04     19.37 o 
   5   3   0       33.58       28.07      6.20 o 
   6   3   0      369.12      383.10     17.93 o 
   7   3   0       26.49       20.18     13.19 o 
  -6   4   0       59.82       81.79     10.32 o 
  -5   4   0       71.57       89.26     11.54 o 
  -4   4   0      184.25      217.23     19.56 o 
  -3   4   0     1158.04     1151.12     27.78 o 
  -2   4   0      778.97      773.20     22.83 o 
  -1   4   0      559.58      434.80     22.63 o 
   0   4   0     2885.35     3353.50     76.97 o 
   1   4   0       40.85       69.64      3.49 o 
   2   4   0      910.46      933.43     19.29 o 
   3   4   0        1.07        4.44      2.98 o 
   4   4   0     1702.05     1688.76     38.12 o 
   5   4   0      109.54      115.21     10.20 o 
   6   4   0      404.22      423.94     32.94 o 
  -6   5   0       49.49       54.31      9.14 o 
  -5   5   0       10.52        0.09      4.93 o 
  -4   5   0      789.20      814.66     20.60 o 
  -3   5   0     1414.73     1497.81     29.35 o 
  -2   5   0     1240.84     1038.04    152.90 o 
  -1   5   0      121.80      119.83     12.74 o 
   0   5   0      204.65      190.28      7.47 o 
   1   5   0     1910.31     1872.65     36.21 o 
   2   5   0     5338.45     5457.13    166.01 o 
   3   5   0     6899.17     6907.16    120.15 o 
   4   5   0      898.29      832.59     23.87 o 
   5   5   0      455.28      469.39     18.72 o 
   6   5   0      405.83      432.69     20.02 o 
  -6   6   0      243.17      241.64     15.76 o 
  -5   6   0       84.61       90.11     12.37 o 
  -4   6   0      143.37      159.90     17.83 o 
  -3   6   0        5.48        6.11      3.35 o 
  -2   6   0        9.00        6.35      6.42 o 
  -1   6   0     1558.21     1580.21     57.51 o 
   0   6   0     1362.69     1578.97     33.37 o 
   1   6   0     6347.91     6434.17     98.20 o 
   2   6   0     5278.62     5545.21     85.68 o 
   3   6   0        8.15        4.33      3.66 o 
   4   6   0      333.49      323.67     34.35 o 
   5   6   0       71.08       68.65      8.81 o 
   6   6   0      243.29      253.48     26.33 o 
  -6   7   0      315.31      384.58     20.39 o 
  -5   7   0       63.67       65.67      9.10 o 
  -4   7   0      166.14      180.17     22.96 o 
  -3   7   0        0.23       -0.68      3.87 o 
  -2   7   0        7.07        1.01      3.87 o 
  -1   7   0       18.50       16.56      7.26 o 
   0   7   0      713.58      740.32     16.67 o 
   1   7   0      114.92      128.51      5.79 o 
   2   7   0       82.01       69.89      3.99 o 
   3   7   0      162.04      158.48     19.51 o 
   4   7   0      392.05      408.12     16.53 o 
   5   7   0      849.74      902.74     31.27 o 
   6   7   0      346.30      344.31     19.03 o 
  -5   8   0      191.32      179.89     17.14 o 
  -4   8   0      117.57      127.92     17.69 o 
  -3   8   0      529.27      496.37     56.33 o 
  -2   8   0     1527.93     1597.43     43.26 o 
  -1   8   0        9.83        0.67      5.16 o 
   0   8   0       42.86       67.01      6.15 o 
   1   8   0     1181.82     1203.90     23.98 o 
   2   8   0      243.95      269.26      9.54 o 
   3   8   0     1815.48     1797.66     49.23 o 
   4   8   0     2408.39     2387.37     45.60 o 
   5   8   0      172.91      185.62     12.22 o 
   6   8   0        9.82        4.00      5.47 o 
  -5   9   0      347.14      325.08     22.66 o 
  -4   9   0      395.74      159.27     20.25 o 
  -3   9   0      316.59      324.66     18.05 o 
  -2   9   0      126.27      184.72     13.42 o 
  -1   9   0      662.22      604.69     21.88 o 
   0   9   0     1048.41     1060.28     31.99 o 
   1   9   0      137.49      145.75      8.66 o 
   2   9   0     2301.37     2260.40     47.46 o 
   3   9   0      491.22      446.60     20.60 o 
   4   9   0       50.97       48.29      7.72 o 
   5   9   0       81.06       68.28      8.62 o 
   6   9   0        5.01        1.78      5.42 o 
  -5  10   0      329.37      353.74     28.35 o 
  -4  10   0      121.29      129.61     36.53 o 
  -3  10   0      352.47      351.48     19.65 o 
  -2  10   0      186.91      203.98     13.20 o 
  -1  10   0       55.77       72.92     13.58 o 
   0  10   0      395.86      441.94     17.22 o 
   1  10   0       13.10       11.88      4.89 o 
   2  10   0        9.71        4.36      4.39 o 
   3  10   0      749.78      727.30     23.23 o 
   4  10   0      160.05      149.71     12.07 o 
   5  10   0      465.40      431.10     24.25 o 
  -4  11   0       13.09        8.23      7.50 o 
  -3  11   0      284.99      296.36     19.87 o 
  -2  11   0      869.23      877.99     31.42 o 
  -1  11   0      784.64      790.33     41.34 o 
   0  11   0       24.68       24.39     10.48 o 
   1  11   0      386.92      362.53     18.89 o 
   2  11   0      979.20      996.54     46.62 o 
   3  11   0      227.58      241.26     13.80 o 
   4  11   0     1417.09     1423.09     46.68 o 
   5  11   0      210.24      175.85     27.32 o 
  -4  12   0       28.28       17.87      9.17 o 
  -3  12   0      610.72      664.95     29.23 o 
  -2  12   0       63.62       53.90     15.72 o 
  -1  12   0      116.49      108.95     18.07 o 
   0  12   0      705.62      787.73     30.67 o 
   1  12   0      278.79      312.08     18.50 o 
   2  12   0      355.82      366.31     20.46 o 
   3  12   0      127.83      133.25     14.95 o 
   4  12   0       10.91       11.99      8.55 o 
   5  12   0       32.66       23.27      8.77 o 
  -3  13   0      447.78      410.73     23.50 o 
  -2  13   0        4.69        5.40     11.86 o 
  -1  13   0      514.03      569.41     36.91 o 
   0  13   0      384.73      423.97     55.60 o 
   1  13   0      751.70      831.41     33.30 o 
   2  13   0        3.91        4.56      5.88 o 
   3  13   0      179.44      171.08     30.00 o 
   4  13   0      656.20      628.69     53.25 o 
  -3  14   0      131.10      124.46     23.97 o 
  -2  14   0        1.81       -8.60     10.91 o 
   0  14   0        2.71        2.43      6.26 o 
   1  14   0       37.71       53.81     11.03 o 
   2  14   0      918.60      846.50     44.20 o 
   3  14   0      168.97      168.05     18.59 o 
   4  14   0      527.02      534.23     30.37 o 
   0  15   0      108.95      168.66     37.37 o 
   1  15   0      855.89      930.89     38.77 o 
   2  15   0       59.72       48.15     11.56 o 
   3  15   0      251.18      226.90     21.98 o 
   0  16   0        8.53       -1.23     14.14 o 
   1  16   0      489.05      491.86     28.59 o 
   2  16   0       31.41       32.00     11.50 o 
  -2 -16   1       37.44       24.36     17.21 o 
  -1 -16   1      620.44      618.34     32.14 o 
   0 -16   1      225.03      193.10     29.34 o 
  -3 -15   1      194.41      124.02     25.32 o 
  -2 -15   1       18.23        5.81      8.90 o 
  -1 -15   1     1064.10     1108.34     48.69 o 
   0 -15   1        0.41       13.58     10.04 o 
   2 -15   1        1.53        2.63     11.86 o 
  -4 -14   1      176.94      185.89     51.14 o 
  -3 -14   1       90.56       88.83     15.24 o 
  -2 -14   1       34.83       40.41     10.52 o 
  -1 -14   1      164.30      191.38     17.75 o 
   0 -14   1        5.95       -0.59     12.90 o 
   1 -14   1      608.98      595.30     39.44 o 
   2 -14   1       68.40       64.71     18.46 o 
   3 -14   1       65.26       50.11     17.72 o 
  -4 -13   1      176.31      187.51     25.18 o 
  -3 -13   1      701.93      715.68     35.79 o 
  -2 -13   1      218.66      200.98     17.85 o 
  -1 -13   1      626.24      650.72     28.97 o 
   0 -13   1      181.29      196.45     16.73 o 
   1 -13   1     1218.69     1204.22     57.16 o 
   2 -13   1       79.89      108.78     20.56 o 
   3 -13   1      608.35      672.40     45.41 o 
  -5 -12   1        9.80        2.17      6.30 o 
  -4 -12   1      355.16      329.05     36.74 o 
  -3 -12   1       23.02       12.69     14.21 o 
  -2 -12   1      247.43      221.24     17.55 o 
  -1 -12   1      553.80      583.99     26.20 o 
   0 -12   1      627.07      671.86     22.27 o 
   1 -12   1      302.15      320.72     26.74 o 
   2 -12   1       49.71       72.57     17.40 o 
   3 -12   1      167.28      184.96     22.39 o 
   4 -12   1       66.11       64.76     12.76 o 
  -5 -11   1       17.38       29.02      8.86 o 
  -4 -11   1        2.62       10.96      7.49 o 
  -3 -11   1       53.75       38.14      8.47 o 
  -2 -11   1       68.32       68.74     10.32 o 
  -1 -11   1      396.31      371.37     19.16 o 
   0 -11   1        2.99        3.21      3.89 o 
   1 -11   1      580.07      557.05     33.90 o 
   2 -11   1      272.46      273.32     26.67 o 
   3 -11   1     1038.44      990.21     35.97 o 
   4 -11   1       58.18       59.74     11.79 o 
  -5 -10   1      185.56      180.51     13.05 o 
  -4 -10   1      806.45      656.69     49.03 o 
  -3 -10   1       18.96       25.14     10.65 o 
  -2 -10   1     1451.46     1343.58     50.48 o 
  -1 -10   1       59.27       57.96      6.77 o 
   0 -10   1      237.94      243.12     11.81 o 
   1 -10   1       14.62       17.28      5.77 o 
   2 -10   1      986.04      982.97     32.76 o 
   3 -10   1     1125.47     1099.47     45.35 o 
   4 -10   1      283.28      265.06     19.88 o 
   5 -10   1        4.81       15.88      9.65 o 
  -6  -9   1       64.66       48.78      8.86 o 
  -5  -9   1      972.78      968.00     47.98 o 
  -4  -9   1      108.34      121.34     16.66 o 
  -3  -9   1      172.95      164.63      9.25 o 
  -2  -9   1      169.87      165.31     13.02 o 
  -1  -9   1      128.70      147.84      7.56 o 
   0  -9   1     1205.48     1294.98     37.32 o 
   1  -9   1      297.93      291.57     14.90 o 
   2  -9   1       34.64       33.72      8.04 o 
   3  -9   1      152.06      156.84     14.17 o 
   4  -9   1       85.17       44.69     21.79 o 
   5  -9   1      208.91      216.82     29.46 o 
  -6  -8   1      206.71      204.31     16.34 o 
  -5  -8   1      202.26      198.88     14.29 o 
  -4  -8   1      143.05      139.87     11.00 o 
  -3  -8   1        4.82        0.24      3.08 o 
  -2  -8   1      309.11      308.87     11.07 o 
  -1  -8   1        2.82        2.48      2.15 o 
   0  -8   1     3579.91     3849.85     62.46 o 
   1  -8   1      188.60      192.22      8.22 o 
   2  -8   1      306.22      311.53     15.91 o 
   3  -8   1       44.88       52.49      9.20 o 
   4  -8   1      625.96      642.49     26.88 o 
   5  -8   1      286.84      365.75     21.64 o 
  -6  -7   1      173.01      162.15     14.26 o 
  -5  -7   1       16.88       14.91      5.59 o 
  -4  -7   1     1027.35     1018.63     28.43 o 
  -3  -7   1     1350.42     1297.68     38.12 o 
  -2  -7   1      215.12      194.73      6.45 o 
  -1  -7   1     1834.72     1887.52     33.69 o 
   0  -7   1     1405.42     1532.77     33.96 o 
   1  -7   1        5.21       -4.72      3.11 o 
   2  -7   1      356.97      370.33     29.67 o 
   3  -7   1       39.03       32.71     11.74 o 
   4  -7   1      470.90      507.44     26.35 o 
   5  -7   1       13.82        7.24      7.28 o 
   6  -7   1       23.30       24.70     13.23 o 
  -6  -6   1      151.85      165.18     13.95 o 
  -5  -6   1      702.01      704.71     23.86 o 
  -4  -6   1      442.29      468.40     17.28 o 
  -3  -6   1        9.49        6.60      2.71 o 
  -2  -6   1       22.82       37.00      3.10 o 
  -1  -6   1       56.88       61.46      4.45 o 
   0  -6   1      518.43      544.41     15.30 o 
   1  -6   1     1925.28     1915.59     49.44 o 
   2  -6   1        8.29       19.26      8.25 o 
   3  -6   1        6.43        5.25      4.13 o 
   4  -6   1      208.32      222.25     11.06 o 
   5  -6   1       68.70       68.74      9.26 o 
   6  -6   1      150.07      143.58     37.88 o 
  -6  -5   1      638.91      679.96     25.09 o 
  -5  -5   1      143.20      146.62     14.03 o 
  -4  -5   1      392.31      391.37     15.28 o 
  -3  -5   1      192.86      202.89      6.48 o 
  -2  -5   1      127.26      127.69      5.03 o 
  -1  -5   1       12.34       26.07      2.98 o 
   0  -5   1      915.94      948.54     21.67 o 
   1  -5   1     4808.89     4985.59    187.38 o 
   2  -5   1       38.78       16.49      6.70 o 
   3  -5   1     1639.48     1720.41     44.83 o 
   4  -5   1      628.86      651.47     17.81 o 
   5  -5   1      133.55      106.88     10.04 o 
   6  -5   1      403.92      400.07     22.51 o 
  -6  -4   1       81.00       94.00     14.00 o 
  -5  -4   1        0.90        0.20      4.65 o 
  -4  -4   1      126.37      134.11      9.64 o 
  -3  -4   1     5074.35     5122.77     71.64 o 
  -2  -4   1     3666.99     3886.88     70.84 o 
  -1  -4   1       42.53       23.56      2.58 o 
   0  -4   1       53.32       58.37      4.91 o 
   1  -4   1     1499.16     1446.05     38.72 o 
   2  -4   1        1.02       -0.86      2.41 o 
   3  -4   1     4115.12     4344.96     95.36 o 
   4  -4   1      162.23      162.87     10.78 o 
   5  -4   1      409.89      395.23     15.95 o 
   6  -4   1       73.09       62.87     11.29 o 
  -6  -3   1       95.47       86.58     13.34 o 
  -5  -3   1       48.46       34.58      6.79 o 
  -4  -3   1     2397.08     2414.27     42.94 o 
  -3  -3   1      227.11      211.33     12.47 o 
  -2  -3   1     1344.83     1315.40     23.17 o 
  -1  -3   1     3053.85     3214.47     72.66 o 
   0  -3   1        1.76        3.40      1.98 o 
   1  -3   1     4711.26     4904.82    195.57 o 
   2  -3   1       48.78       31.97      8.11 o 
   3  -3   1     1483.05     1565.98     40.03 o 
   4  -3   1      685.64      698.88     15.49 o 
   5  -3   1      404.21      456.72     15.06 o 
   6  -3   1      274.52      279.65     18.44 o 
  -7  -2   1       64.36       77.11     14.07 o 
  -6  -2   1      336.35      354.71     21.57 o 
  -5  -2   1     1180.55     1208.65     26.23 o 
  -4  -2   1      772.66      795.12     19.72 o 
  -3  -2   1       89.45       86.51      5.12 o 
  -2  -2   1     2624.70     2787.61     64.43 o 
  -1  -2   1     2662.19     2850.62     64.59 o 
   0  -2   1     3066.20     3205.23     71.81 o 
   1  -2   1    17123.53    17460.97    535.37 o 
   2  -2   1      288.46      351.57     20.07 o 
   3  -2   1     1715.25     1633.83     34.37 o 
   4  -2   1      293.21      311.60     13.18 o 
   5  -2   1      861.88      959.95     20.39 o 
   6  -2   1       20.48       22.50     10.32 o 
  -7  -1   1     1053.84     1186.64     62.85 o 
  -6  -1   1       51.08       32.86     10.06 o 
  -5  -1   1       85.96       73.62     11.19 o 
  -4  -1   1      216.15      230.73      9.31 o 
  -3  -1   1     1033.35     1059.71     21.79 o 
  -2  -1   1    12519.51    12942.01    281.89 o 
  -1  -1   1     2523.58     2634.73     59.60 o 
   0  -1   1     2749.87     2837.91     89.58 o 
   1  -1   1     7787.06     8100.45    177.48 o 
   2  -1   1      132.06      168.71     12.25 o 
   3  -1   1     1801.91     1839.54     44.61 o 
   4  -1   1       20.03       15.89      3.72 o 
   5  -1   1      510.59      529.46     16.46 o 
   6  -1   1       88.34      103.54     10.68 o 
  -7   0   1      263.59      252.95     28.19 o 
  -6   0   1      528.21      538.88     26.02 o 
  -5   0   1      809.18      841.05     18.71 o 
  -4   0   1     1334.20     1378.10     24.35 o 
  -3   0   1      164.22      130.49      8.81 o 
  -2   0   1     3207.80     3230.23     75.28 o 
  -1   0   1      670.06      684.31     17.95 o 
   0   0   1     6789.63       -1.33      0.67 o 
   1   0   1      834.16      873.79     21.64 o 
   2   0   1      972.78      978.17     37.23 o 
   3   0   1      465.96      481.20     14.38 o 
   4   0   1      189.57      196.19      8.41 o 
   5   0   1     1464.12     1527.03     36.49 o 
   6   0   1       82.68       86.26     10.01 o 
   7   0   1      213.72      191.80     25.58 o 
  -6   1   1      186.82      190.80     16.45 o 
  -5   1   1     2536.71     2621.82     38.45 o 
  -4   1   1      120.31      118.08      9.19 o 
  -3   1   1       55.52       41.09      6.63 o 
  -2   1   1      213.73      186.89     13.05 o 
  -1   1   1     4851.33     4774.36    135.46 o 
   0   1   1     3692.50     3817.34    119.66 o 
   1   1   1       38.99       31.69      3.09 o 
   2   1   1     2062.41     2003.74     60.18 o 
   3   1   1       76.14       72.57      4.85 o 
   4   1   1      942.07      975.15     18.83 o 
   5   1   1     1292.49     1283.94     32.45 o 
   6   1   1      125.35      137.52     12.15 o 
   7   1   1      316.89      301.39     31.62 o 
  -6   2   1      108.22       74.52     11.92 o 
  -5   2   1       72.48       88.00      9.52 o 
  -4   2   1      144.20      157.82      7.30 o 
  -3   2   1      147.25      143.98      8.16 o 
  -2   2   1     5238.73     5226.31    170.22 o 
  -1   2   1      733.71      654.04     26.95 o 
   0   2   1      155.92      147.17      7.86 o 
   2   2   1     3469.92     3605.90     65.10 o 
   3   2   1      157.28      158.99      6.18 o 
   4   2   1      916.80      926.12     20.59 o 
   5   2   1      152.17      141.82     10.61 o 
   6   2   1       90.11       99.79     10.90 o 
   7   2   1      664.67      703.98     47.09 o 
  -6   3   1       68.06       35.24      9.46 o 
  -5   3   1      462.86      512.40     16.43 o 
  -4   3   1      399.79      426.67     11.67 o 
  -3   3   1     3410.03     3411.54     65.08 o 
  -2   3   1      359.87      332.55     11.23 o 
  -1   3   1      970.15      560.04     25.26 o 
   0   3   1       92.92       97.41      7.23 o 
   2   3   1     4096.19     4126.48    126.43 o 
   3   3   1      202.25      234.06      6.61 o 
   4   3   1      326.74      297.94     12.69 o 
   5   3   1       16.89       16.15      5.59 o 
   6   3   1      113.28      118.24     23.83 o 
   7   3   1      512.71      660.04     45.90 o 
  -6   4   1       23.41       22.00      6.76 o 
  -5   4   1      401.71      435.38     16.94 o 
  -4   4   1     2516.11     2624.66     46.59 o 
  -3   4   1       20.57       19.73      6.04 o 
  -2   4   1       78.43       87.82      6.31 o 
  -1   4   1      246.49      267.35     16.84 o 
   0   4   1      515.99      536.00     22.77 o 
   1   4   1     2925.70     2847.79     63.10 o 
   2   4   1     3421.71     3407.98    107.69 o 
   3   4   1      194.24      240.51     10.30 o 
   4   4   1      960.39      973.76     25.79 o 
   5   4   1       27.39       17.67      8.14 o 
   6   4   1      282.40      306.92     18.22 o 
  -6   5   1      146.31      151.88     17.86 o 
  -5   5   1        9.02        7.20      5.35 o 
  -4   5   1      463.50      456.89     14.66 o 
  -3   5   1     2156.81     2227.09     39.56 o 
  -2   5   1        6.14        1.39      2.49 o 
  -1   5   1     5730.90     6012.05    132.36 o 
   0   5   1      649.97      705.49     20.79 o 
   1   5   1     1157.28     1057.58     26.97 o 
   2   5   1     1267.13     1340.70     35.60 o 
   3   5   1      427.37      495.08     32.48 o 
   4   5   1      802.03      771.97     23.53 o 
   5   5   1      201.97      201.72     13.10 o 
   6   5   1      185.56      165.85     13.90 o 
  -6   6   1      599.57      543.33     21.83 o 
  -5   6   1      211.99      221.53     21.08 o 
  -4   6   1      390.97      410.79     16.69 o 
  -3   6   1      265.34      271.09     10.54 o 
  -2   6   1     3167.26     3002.97     80.71 o 
  -1   6   1      180.76      209.92     11.09 o 
   0   6   1       15.27       20.61      4.20 o 
   1   6   1      142.94      201.83      7.73 o 
   2   6   1       10.14       17.00      4.05 o 
   3   6   1      304.57      298.98     15.93 o 
   4   6   1      496.67      499.22     17.94 o 
   5   6   1      102.53       97.94     10.18 o 
   6   6   1      162.93      181.04     24.64 o 
  -6   7   1      218.88      219.72     15.89 o 
  -5   7   1       38.62       25.24      7.08 o 
  -4   7   1      420.49      454.93     17.32 o 
  -3   7   1     1330.84     1340.91     32.45 o 
  -2   7   1      168.83      183.43     10.23 o 
  -1   7   1      990.32     1010.51     30.02 o 
   0   7   1      763.94      851.82     23.80 o 
   1   7   1      904.91      781.08     19.25 o 
   2   7   1      171.92      194.22     14.97 o 
   3   7   1      263.24      240.38     11.30 o 
   4   7   1      769.20      715.08     19.69 o 
   5   7   1      537.68      510.15     21.91 o 
   6   7   1       57.20       52.43      9.73 o 
  -5   8   1      130.92      121.92     12.06 o 
  -4   8   1      147.96      152.79     14.50 o 
  -3   8   1      576.39      578.31     23.53 o 
  -2   8   1     1849.86     1921.58     42.17 o 
  -1   8   1      501.08      495.59     19.71 o 
   0   8   1     4343.31     4551.18     82.12 o 
   1   8   1      245.73      227.39      9.47 o 
   2   8   1     1078.99     1083.16     26.65 o 
   3   8   1      113.54      105.59      8.88 o 
   4   8   1       15.53        9.33      4.11 o 
   5   8   1      238.88      235.46     15.31 o 
   6   8   1       15.95       15.14      6.30 o 
  -5   9   1      616.93      560.19     27.99 o 
  -4   9   1      855.54      810.52     31.65 o 
  -3   9   1      381.33      378.42     19.49 o 
  -2   9   1      865.52      909.20     25.72 o 
  -1   9   1     2071.90     2097.60     38.91 o 
   0   9   1      203.53      253.08     26.97 o 
   1   9   1      366.82      355.73     13.01 o 
   2   9   1       85.90       98.10      8.98 o 
   3   9   1      156.43      164.24     10.82 o 
   4   9   1       95.17       88.17      9.46 o 
   5   9   1      267.10      295.19     15.31 o 
   6   9   1      101.22       87.50     10.22 o 
  -5  10   1      232.65      218.85     20.62 o 
  -4  10   1      155.91      151.98     42.56 o 
  -3  10   1      440.17      410.04     39.46 o 
  -2  10   1       67.22       56.75      9.73 o 
  -1  10   1      619.49      630.30     18.71 o 
   0  10   1      926.35     1064.92     42.63 o 
   1  10   1     1523.43     1477.26     43.25 o 
   2  10   1     1607.82     1618.09     37.33 o 
   3  10   1      378.04      395.24     19.74 o 
   4  10   1      257.62      235.60     14.76 o 
   5  10   1      921.25      858.58     28.05 o 
  -4  11   1       57.91       35.64     10.35 o 
  -3  11   1      326.87      307.77     20.13 o 
  -2  11   1     1933.89     1983.31     54.13 o 
  -1  11   1      604.09      604.25     25.97 o 
   0  11   1      880.19      910.87     26.23 o 
   1  11   1      728.02      732.84     28.25 o 
   2  11   1      821.15      860.67     45.14 o 
   3  11   1       20.31       19.08      5.42 o 
   4  11   1       47.45       39.78      7.79 o 
   5  11   1       96.22       98.66     12.79 o 
  -4  12   1       23.81       18.03      9.30 o 
  -3  12   1      890.67      842.46     33.13 o 
  -2  12   1       14.66        5.15      6.20 o 
  -1  12   1      894.59      877.43     49.27 o 
   0  12   1      775.00      842.92     26.03 o 
   1  12   1       34.88       55.60     11.60 o 
   2  12   1      625.89      585.87     29.48 o 
   3  12   1      486.93      453.14     18.68 o 
   4  12   1      133.51      113.67     17.85 o 
   5  12   1      113.17       86.07     10.28 o 
  -3  13   1      251.79      259.77     20.17 o 
  -2  13   1       13.70        8.88     12.04 o 
   0  13   1      974.10     1130.21     40.15 o 
   1  13   1      411.34      377.12     28.09 o 
   2  13   1     1158.18     1157.23     44.56 o 
   3  13   1       47.63       68.17     12.16 o 
   4  13   1      584.07      501.73    103.64 o 
   0  14   1       28.56       25.81      7.87 o 
   1  14   1      794.09      902.08     36.57 o 
   2  14   1      110.76      101.50     14.21 o 
   3  14   1       61.93       48.32     12.28 o 
   4  14   1       49.04       58.83     16.51 o 
   0  15   1        2.34       -0.92      5.65 o 
   1  15   1      209.49      217.18     19.89 o 
   2  15   1      476.85      515.08     77.29 o 
   3  15   1       34.10       35.02     11.67 o 
   0  16   1      130.61      162.83     36.18 o 
   1  16   1      657.89      759.72     36.02 o 
   2  16   1        1.90       11.99      9.11 o 
  -1 -16   2      330.99      374.36     38.99 o 
  -3 -15   2       95.31       92.35     16.18 o 
  -2 -15   2       50.19       55.19      9.98 o 
  -1 -15   2      103.08      100.35     14.80 o 
   2 -15   2      554.38      543.16     40.70 o 
  -3 -14   2      107.70      116.83     28.42 o 
  -2 -14   2        2.98        3.48      9.77 o 
  -1 -14   2      350.34      336.53     21.93 o 
   0 -14   2      109.91      128.01     20.70 o 
   1 -14   2     1128.75     1205.34     59.20 o 
   2 -14   2       99.86       94.85     20.53 o 
   3 -14   2       16.11        5.26     13.69 o 
  -4 -13   2      133.94      110.40     19.09 o 
  -3 -13   2      106.09       85.10     32.55 o 
  -2 -13   2       84.94       79.15     24.39 o 
  -1 -13   2      192.03      203.59     17.44 o 
   0 -13   2       53.46       43.28      9.17 o 
   1 -13   2       29.17       46.14     14.77 o 
   2 -13   2       95.47      104.01     20.63 o 
   3 -13   2       38.38       28.60     13.90 o 
  -5 -12   2       64.44       58.59     11.06 o 
  -4 -12   2        5.52        6.35      8.22 o 
  -3 -12   2      405.21      345.03     20.71 o 
  -2 -12   2       59.12       62.69     10.87 o 
  -1 -12   2      268.12      279.15     17.70 o 
   0 -12   2       50.37       33.46      8.39 o 
   1 -12   2      798.63      778.51     42.74 o 
   2 -12   2       20.53       43.37     14.28 o 
   3 -12   2     1211.04     1263.84     64.53 o 
   4 -12   2        4.93       -5.19     10.39 o 
  -5 -11   2        3.21       -3.13      8.77 o 
  -4 -11   2      686.69      613.01     74.04 o 
  -3 -11   2        1.71        0.97      4.06 o 
  -2 -11   2       59.85       52.93      9.21 o 
  -1 -11   2      544.27      582.60     24.95 o 
   0 -11   2        3.18        0.18      3.43 o 
   1 -11   2      982.27      961.64     32.41 o 
   2 -11   2      659.68      644.25     39.34 o 
   3 -11   2       14.93        1.89     10.60 o 
   4 -11   2       46.94       43.15     10.79 o 
  -5 -10   2      249.37      229.59     17.18 o 
  -4 -10   2      537.72      463.87     26.52 o 
  -3 -10   2      116.02       94.27     16.09 o 
  -2 -10   2      695.17      705.58     21.68 o 
  -1 -10   2       51.08       42.13      6.14 o 
   0 -10   2        8.78        7.18      3.20 o 
   1 -10   2      117.87      134.73      9.92 o 
   2 -10   2      272.25      274.68     25.97 o 
   3 -10   2      405.44      385.69     20.65 o 
   4 -10   2       36.15       47.39     10.83 o 
   5 -10   2      242.41      249.27     20.97 o 
  -6  -9   2       19.72       11.77      8.14 o 
  -5  -9   2      481.44      452.21     23.09 o 
  -4  -9   2        3.10        0.91      4.73 o 
  -3  -9   2        1.92        0.67      3.38 o 
  -2  -9   2     2057.55     2004.88     42.84 o 
  -1  -9   2      127.68      146.68     10.98 o 
   0  -9   2       92.47      101.87      6.85 o 
   1  -9   2     1180.32     1211.76     30.16 o 
   2  -9   2       29.69       37.32     17.97 o 
   3  -9   2      416.87      394.23     20.08 o 
   4  -9   2      446.85      460.52     32.51 o 
   5  -9   2        7.46        8.64      8.43 o 
  -6  -8   2       24.07       28.68     12.19 o 
  -5  -8   2      360.37      363.72     29.23 o 
  -4  -8   2      351.30      317.83     15.35 o 
  -3  -8   2      283.43      294.06     11.20 o 
  -2  -8   2      231.84      225.72     10.16 o 
  -1  -8   2      373.90      405.31     16.97 o 
   0  -8   2     2101.30     2285.64     45.55 o 
   1  -8   2      176.09      197.44      9.97 o 
   2  -8   2      592.82      612.26     36.63 o 
   3  -8   2       91.06       96.43     11.34 o 
   4  -8   2        9.32       10.59     11.93 o 
   5  -8   2      213.18      231.66     37.32 o 
  -6  -7   2       21.51       36.63     24.65 o 
  -5  -7   2      811.88      818.09     26.79 o 
  -4  -7   2        9.41        8.60      3.83 o 
  -3  -7   2      169.85      195.79     13.14 o 
  -2  -7   2        1.50        1.34      1.92 o 
  -1  -7   2     1861.75     1882.60     44.48 o 
   0  -7   2     1024.11     1090.03     32.46 o 
   1  -7   2       74.99       81.53      8.52 o 
   2  -7   2       17.31       16.63      6.87 o 
   3  -7   2      275.82      260.59     15.32 o 
   4  -7   2     1112.26     1152.49     45.02 o 
   5  -7   2      930.09      991.04     36.23 o 
   6  -7   2      238.51      263.14     21.32 o 
  -6  -6   2      545.06      547.38     50.00 o 
  -5  -6   2        5.24        1.08      5.13 o 
  -4  -6   2      512.75      498.28     15.05 o 
  -3  -6   2        4.71        8.83      3.01 o 
  -2  -6   2      552.07      578.03     13.62 o 
  -1  -6   2     3439.24     3441.20     72.50 o 
   0  -6   2       70.65       60.79      5.14 o 
   1  -6   2       91.79       94.40     14.90 o 
   2  -6   2     1578.35     1534.10     43.91 o 
   3  -6   2      168.87      185.35     17.23 o 
   4  -6   2     1696.17     1765.80     35.19 o 
   5  -6   2       67.87       53.30      8.14 o 
   6  -6   2       19.79       10.46      9.01 o 
  -6  -5   2        6.45        6.80      7.98 o 
  -5  -5   2       92.99       99.99      9.90 o 
  -4  -5   2     2473.75     2365.61     49.97 o 
  -3  -5   2     2291.68     2218.89     34.83 o 
  -2  -5   2      103.92       94.94      4.85 o 
  -1  -5   2     1306.65     1227.49     26.40 o 
   0  -5   2      540.86      585.31     15.51 o 
   1  -5   2     5227.26     5422.49    152.06 o 
   2  -5   2     2091.26     2191.97     77.13 o 
   3  -5   2      495.07      483.04     21.70 o 
   4  -5   2       33.83       42.52      5.72 o 
   5  -5   2      143.34      128.66     10.61 o 
   6  -5   2      273.36      247.44     19.07 o 
  -6  -4   2      126.18      153.27     23.05 o 
  -5  -4   2       26.37       27.35      5.60 o 
  -4  -4   2     5442.62     5345.08     97.40 o 
  -3  -4   2      909.89      919.68     17.41 o 
  -2  -4   2     1657.86     1807.63     36.13 o 
  -1  -4   2     1452.92     1386.74     28.48 o 
   0  -4   2      336.83      354.36     10.47 o 
   1  -4   2     9991.90    10658.87    236.15 o 
   2  -4   2     2742.38     2836.43    101.62 o 
   3  -4   2      210.95      250.37     15.56 o 
   4  -4   2      803.34      842.05     20.14 o 
   5  -4   2       91.11       79.99      8.63 o 
   6  -4   2      554.73      549.02     25.66 o 
  -6  -3   2      310.05      319.77     21.62 o 
  -5  -3   2       14.22       13.30      4.58 o 
  -4  -3   2      308.23      296.14     10.69 o 
  -3  -3   2      219.02      198.81      8.93 o 
  -2  -3   2      519.21      540.17     12.48 o 
  -1  -3   2     3630.07     3657.90     83.67 o 
   0  -3   2     2213.35     2416.66     56.89 o 
   1  -3   2     5365.97     5616.26    179.49 o 
   2  -3   2     6065.85     6654.92    212.54 o 
   3  -3   2     2136.00     2041.43     49.26 o 
   4  -3   2      550.62      587.51     13.97 o 
   5  -3   2      448.79      473.08     13.63 o 
   6  -3   2       97.32      114.22     20.46 o 
  -6  -2   2      696.18      682.62     30.68 o 
  -5  -2   2      821.07      841.29     20.95 o 
  -4  -2   2      889.89      901.76     20.53 o 
  -3  -2   2       80.49       68.30      5.65 o 
  -2  -2   2     4065.85     4028.76     73.25 o 
  -1  -2   2      306.15      331.70     11.45 o 
   0  -2   2      263.89      290.88      9.92 o 
   1  -2   2     2317.59     2193.10     53.39 o 
   2  -2   2      307.50      319.24     13.47 o 
   3  -2   2     3959.29     4074.52     88.14 o 
   4  -2   2      190.44      181.15      8.51 o 
   5  -2   2      185.03      200.78     13.26 o 
   6  -2   2      415.28      455.61     23.22 o 
  -6  -1   2      418.97      429.61     18.62 o 
  -5  -1   2        8.00        1.10      4.33 o 
  -4  -1   2      954.75      963.08     21.42 o 
  -3  -1   2      625.31      632.98     13.19 o 
  -2  -1   2      706.64      748.70     28.25 o 
  -1  -1   2      172.54      172.99     11.28 o 
   0  -1   2        4.25       -3.43      2.12 o 
   1  -1   2     1857.13     1950.18     46.26 o 
   2  -1   2     2769.04     3026.35     97.50 o 
   3  -1   2      570.28      518.69     14.70 o 
   4  -1   2     1216.52     1279.25     26.06 o 
   5  -1   2     2098.44     2195.87     41.43 o 
   6  -1   2      235.01      272.75     19.63 o 
  -6   0   2       17.12       20.91      6.80 o 
  -5   0   2      147.39      158.88     14.66 o 
  -4   0   2       31.95       26.51      3.77 o 
  -3   0   2      371.94      403.17     11.36 o 
  -2   0   2     1428.04     1417.62     36.94 o 
  -1   0   2      297.93      291.18     10.09 o 
   0   0   2     2875.03     2902.72     92.74 o 
   1   0   2      322.25      312.40      9.75 o 
   2   0   2      605.21      638.78     36.41 o 
   3   0   2     1806.42     1816.57     46.54 o 
   4   0   2      494.29      514.21     14.05 o 
   5   0   2     1675.14     1774.28     41.07 o 
   6   0   2        7.20        6.56      7.73 o 
   7   0   2      150.90      119.41     21.90 o 
  -6   1   2      272.46      267.06     15.61 o 
  -5   1   2      371.00      377.39     13.50 o 
  -4   1   2      852.99      850.30     15.78 o 
  -3   1   2      424.19      432.82     17.12 o 
  -2   1   2     2259.76     2082.24     41.06 o 
  -1   1   2     2859.68     2622.05     61.19 o 
   0   1   2     4933.72     5089.10    112.44 o 
   1   1   2      191.40      203.38      6.49 o 
   2   1   2     3236.65     3333.76    107.09 o 
   3   1   2        2.11        1.18      2.09 o 
   4   1   2      564.97      605.70     13.84 o 
   5   1   2      441.71      387.05     15.98 o 
   6   1   2       41.31       33.10      9.76 o 
   7   1   2      280.11      335.59     24.37 o 
  -6   2   2        3.03        6.27      7.20 o 
  -5   2   2      438.08      451.68     13.35 o 
  -4   2   2       60.52       59.33      5.15 o 
  -3   2   2      886.28      910.36     22.71 o 
  -2   2   2       40.33       57.51      5.90 o 
  -1   2   2      303.70      211.24     12.70 o 
   0   2   2      935.53      953.74     23.67 o 
   1   2   2       18.91        9.44      2.49 o 
   2   2   2     1505.33     1558.74     37.33 o 
   3   2   2       19.68       22.50      2.60 o 
   4   2   2      216.39      216.55      8.72 o 
   5   2   2     2013.02     2108.88     46.61 o 
   6   2   2      174.05      203.66     17.90 o 
   7   2   2      348.70      390.71     25.97 o 
  -6   3   2       62.03       67.17     12.04 o 
  -5   3   2      272.78      302.51     14.02 o 
  -4   3   2       11.36        7.64      3.12 o 
  -3   3   2      113.53      119.63      7.82 o 
  -2   3   2     1791.47     1867.71     74.46 o 
  -1   3   2      177.82      194.78     13.23 o 
   0   3   2      115.13       94.79      5.07 o 
   2   3   2     2791.16     2858.54     91.73 o 
   3   3   2       42.54       40.08      2.89 o 
   4   3   2      475.99      459.06     16.03 o 
   5   3   2        3.69       -0.35      4.46 o 
   6   3   2      225.77      222.06     18.61 o 
   7   3   2      219.26      267.65     22.44 o 
  -6   4   2       78.31       97.40     11.09 o 
  -5   4   2     1130.35     1209.38     31.57 o 
  -4   4   2       18.22       14.13      4.22 o 
  -3   4   2     2467.99     2518.85     51.28 o 
  -2   4   2       32.55       40.53      4.84 o 
  -1   4   2     1030.90      876.90     24.50 o 
   0   4   2     2981.99     3205.19    104.50 o 
   1   4   2      172.03      222.70      6.07 o 
   2   4   2      487.14      394.80     21.37 o 
   3   4   2     1045.37     1027.73     24.79 o 
   4   4   2        4.02        3.94      3.69 o 
   5   4   2      331.32      320.91     15.04 o 
   6   4   2       26.63       13.98     12.21 o 
  -6   5   2      215.95      252.50     18.81 o 
  -5   5   2      517.87      533.37     19.55 o 
  -4   5   2      275.73      250.33     10.90 o 
  -3   5   2     1282.35     1273.06     26.07 o 
  -2   5   2      279.30      230.89     43.34 o 
  -1   5   2      509.76      480.56     14.14 o 
   0   5   2      288.42      311.51      9.69 o 
   1   5   2       29.73       62.04      3.47 o 
   2   5   2       49.03       82.78      7.73 o 
   3   5   2      212.18      227.62     13.02 o 
   4   5   2       70.37       67.43      7.38 o 
   5   5   2       29.26       24.23     10.77 o 
   6   5   2     1032.19     1055.93     40.36 o 
  -6   6   2      416.14      438.62     20.67 o 
  -5   6   2       33.80       46.56      8.32 o 
  -4   6   2      136.49      151.37     13.73 o 
  -3   6   2      750.64      729.81     26.53 o 
  -2   6   2       34.07       27.82      4.83 o 
  -1   6   2     5422.07     5521.71     99.68 o 
   0   6   2       21.41       25.67      3.64 o 
   1   6   2      494.28      455.26     11.97 o 
   2   6   2       23.07       17.79      3.69 o 
   3   6   2     1198.45     1267.24     30.35 o 
   4   6   2      362.98      371.54     15.82 o 
   5   6   2      448.12      424.29     17.90 o 
   6   6   2       66.60       73.36     13.58 o 
  -6   7   2      216.11      211.31     15.69 o 
  -5   7   2        0.06       -1.95      5.39 o 
  -4   7   2      516.57      511.06     22.64 o 
  -3   7   2      431.11      425.01     13.86 o 
  -2   7   2     1324.26     1291.38     30.67 o 
  -1   7   2     2605.95     2673.52     53.40 o 
   0   7   2     1550.36     1686.96     30.95 o 
   1   7   2       10.59       20.47      3.20 o 
   2   7   2      248.37      206.10     11.36 o 
   3   7   2      709.67      713.87     21.50 o 
   4   7   2        0.83        1.18      3.56 o 
   5   7   2       31.88       19.20      5.40 o 
   6   7   2       17.12       13.36      7.29 o 
  -5   8   2       54.16       49.43      8.83 o 
  -4   8   2      956.51      950.74     27.51 o 
  -3   8   2       35.43       10.70      4.54 o 
  -2   8   2      807.63      830.71     23.50 o 
  -1   8   2      798.62      836.28     22.90 o 
   0   8   2      591.25      599.75     16.21 o 
   1   8   2     1431.55     1470.81     27.68 o 
   2   8   2       45.71       58.55      7.99 o 
   3   8   2       34.71       41.32      6.16 o 
   4   8   2      131.81      126.70     11.06 o 
   5   8   2      127.23      122.05     10.38 o 
   6   8   2      539.06      506.12     47.99 o 
  -5   9   2      365.76      381.51     23.74 o 
  -4   9   2      396.68      368.09     26.34 o 
  -3   9   2      144.80      156.83     21.63 o 
  -2   9   2      869.73      936.09     26.15 o 
  -1   9   2      772.26      763.59     18.81 o 
   0   9   2     2603.99     2708.05     54.95 o 
   1   9   2     1532.82     1523.38     29.07 o 
   2   9   2      722.54      718.59     25.26 o 
   3   9   2      443.57      431.25     16.57 o 
   4   9   2      125.42      133.46     15.67 o 
   5   9   2      201.59      207.01     13.14 o 
   6   9   2        2.41        5.37      6.69 o 
  -5  10   2       91.90       86.22     14.81 o 
  -4  10   2      321.55      359.11     28.81 o 
  -3  10   2      164.10      183.86     15.37 o 
  -2  10   2     1575.06     1594.30     38.67 o 
  -1  10   2       42.43       40.45      6.32 o 
   0  10   2     2384.61     2473.71     52.38 o 
   1  10   2       76.66       86.77      7.61 o 
   2  10   2      272.82      215.13     11.52 o 
   3  10   2     1441.29     1341.60     34.23 o 
   4  10   2      188.03      201.56     14.03 o 
   5  10   2       16.63       16.70      6.18 o 
  -4  11   2      251.87      244.94     20.06 o 
  -3  11   2      802.07      772.72     30.79 o 
  -2  11   2      227.21      278.04     17.20 o 
  -1  11   2       38.65       35.36      6.47 o 
   0  11   2     1046.89     1158.33     30.92 o 
   1  11   2      157.90      174.44     16.46 o 
   2  11   2     1384.66     1231.72     40.26 o 
   3  11   2      739.77      723.63     28.28 o 
   4  11   2        4.01        6.79      5.52 o 
   5  11   2      460.07      435.46     29.44 o 
  -4  12   2        0.17       -0.37      7.46 o 
  -3  12   2      415.29      377.14     21.74 o 
  -2  12   2      124.69      117.48     17.37 o 
  -1  12   2       40.29       59.34     15.33 o 
   0  12   2      938.26     1050.96     62.39 o 
   1  12   2        6.64        3.57      8.28 o 
   2  12   2     1223.18     1196.04     41.00 o 
   3  12   2      114.77      107.16     10.36 o 
   4  12   2      165.91      146.24     12.80 o 
   5  12   2       58.10       55.51      8.91 o 
  -3  13   2      409.24      468.70     32.84 o 
  -2  13   2      346.85      305.32     24.77 o 
   0  13   2      138.00      170.45     22.39 o 
   1  13   2      160.73      122.51     14.08 o 
   2  13   2       90.63       96.81     12.88 o 
   3  13   2      125.86      120.89     15.31 o 
   4  13   2      388.88      351.76     20.34 o 
  -3  14   2      157.91      169.38     23.51 o 
   0  14   2      174.14      217.37     18.82 o 
   1  14   2      220.94      273.88     20.67 o 
   2  14   2      101.91      140.10     15.89 o 
   3  14   2       28.98        9.36      8.78 o 
   4  14   2      221.61      229.84     30.07 o 
   0  15   2      261.01      284.64     22.18 o 
   1  15   2      510.29      523.43     45.49 o 
   2  15   2       35.10       27.69     12.60 o 
   3  15   2      565.99      555.48     76.20 o 
   0  16   2      187.28      169.70     26.70 o 
   1  16   2       85.21       81.34     14.98 o 
   2  16   2       68.51       78.25     15.03 o 
  -1 -16   3       31.44       36.21     18.74 o 
  -2 -15   3       90.91       87.38     13.97 o 
  -1 -15   3     1019.66      971.01     39.98 o 
   2 -15   3      103.80      119.69     23.16 o 
  -3 -14   3      110.17      115.23     14.37 o 
  -2 -14   3      251.13      223.25     15.38 o 
  -1 -14   3      100.77      110.61     14.91 o 
   1 -14   3        4.30       -0.28     12.25 o 
   2 -14   3       46.00       47.86     16.60 o 
   3 -14   3       31.37        7.23     13.02 o 
  -4 -13   3      350.39      309.24     27.42 o 
  -3 -13   3        2.07       -1.98      5.31 o 
  -2 -13   3      199.13      187.78     13.96 o 
  -1 -13   3       20.66       29.26      8.59 o 
   0 -13   3       55.42       49.41     13.37 o 
   1 -13   3      337.51      371.22     30.11 o 
   2 -13   3       38.57       20.63     12.42 o 
   3 -13   3       70.07       56.95     17.76 o 
  -4 -12   3      263.57      229.20     25.67 o 
  -3 -12   3     1229.61     1192.51     53.49 o 
  -2 -12   3        3.71       12.02      5.68 o 
  -1 -12   3     1172.27     1185.78     66.72 o 
   0 -12   3      463.30      527.84     20.95 o 
   1 -12   3      349.20      326.90     27.41 o 
   2 -12   3       29.48       44.42     15.37 o 
   3 -12   3       25.33       45.23     16.25 o 
   4 -12   3        4.00        1.79     11.93 o 
  -5 -11   3       10.79        1.06      6.87 o 
  -4 -11   3     1083.84     1138.78     42.06 o 
  -3 -11   3        2.58        7.79      4.77 o 
  -2 -11   3      369.08      364.73     19.09 o 
  -1 -11   3       25.19       25.94      6.93 o 
   0 -11   3       33.22       28.56      5.20 o 
   1 -11   3       40.87       44.63     11.77 o 
   2 -11   3      121.55      115.48     19.83 o 
   3 -11   3       40.97       27.37     14.49 o 
   4 -11   3        5.70        0.53     10.60 o 
  -5 -10   3       16.73       14.26      7.92 o 
  -4 -10   3      331.82      322.95     18.46 o 
  -3 -10   3      138.28      111.44     10.23 o 
  -2 -10   3       87.25       72.49      7.95 o 
  -1 -10   3      522.84      572.55     24.67 o 
   0 -10   3       28.02       22.02      4.25 o 
   1 -10   3      958.21      995.08     35.04 o 
   2 -10   3       56.19       52.28     14.70 o 
   3 -10   3      326.46      275.04     28.63 o 
   4 -10   3        3.22        0.79      6.91 o 
   5 -10   3      154.77      172.26     21.49 o 
  -5  -9   3       43.34       58.49     12.08 o 
  -4  -9   3      469.26      439.06     15.81 o 
  -3  -9   3        1.93        8.73      6.04 o 
  -2  -9   3     1469.28     1542.22     35.70 o 
  -1  -9   3       99.74      111.83      8.45 o 
   0  -9   3     2138.54     2396.18     43.09 o 
   1  -9   3      285.97      266.25     12.23 o 
   2  -9   3      474.24      522.30     24.67 o 
   3  -9   3        7.49        4.21      5.65 o 
   4  -9   3       75.40       96.42     13.24 o 
   5  -9   3      103.12       63.47     12.20 o 
  -6  -8   3       15.27       26.74     13.65 o 
  -5  -8   3      519.83      540.00     43.81 o 
  -4  -8   3      305.37      298.27     16.93 o 
  -3  -8   3     1236.08     1207.91     36.52 o 
  -2  -8   3      415.91      382.06     11.91 o 
  -1  -8   3     2131.31     2195.76     45.87 o 
   0  -8   3       20.26       31.06      4.29 o 
   1  -8   3       46.39       65.38      9.63 o 
   2  -8   3       15.19        9.20      5.84 o 
   3  -8   3      277.81      296.98     17.19 o 
   4  -8   3      484.28      480.70     30.70 o 
   5  -8   3      536.59      531.21     26.46 o 
  -6  -7   3       95.90       66.74     19.44 o 
  -5  -7   3      175.88      193.10     24.72 o 
  -4  -7   3       66.09       56.17     10.38 o 
  -3  -7   3     1580.60     1518.13     41.47 o 
  -2  -7   3     1082.19     1016.42     24.82 o 
  -1  -7   3       13.16       12.20      3.28 o 
   0  -7   3     4869.67     5231.88    119.38 o 
   1  -7   3      187.57      186.39     12.06 o 
   2  -7   3     1690.90     1604.52     36.35 o 
   3  -7   3       17.44       15.81      6.36 o 
   4  -7   3      883.68      892.63     32.33 o 
   5  -7   3      489.96      521.46     25.47 o 
   6  -7   3      169.50      206.94     19.35 o 
  -6  -6   3      146.59      141.59     24.35 o 
  -5  -6   3      400.28      405.56     31.16 o 
  -4  -6   3      278.24      271.97     11.36 o 
  -3  -6   3     3014.68     2982.34     58.76 o 
  -2  -6   3     3290.43     3200.71     62.02 o 
  -1  -6   3     4991.64     5329.95     83.74 o 
   0  -6   3     3664.88     3759.18     79.99 o 
   1  -6   3     2793.72     2804.63     68.79 o 
   2  -6   3      221.48      214.85     13.39 o 
   3  -6   3       22.68       20.74      6.09 o 
   4  -6   3       54.96       50.07      9.25 o 
   5  -6   3      149.30      133.44     16.83 o 
   6  -6   3       92.52       72.58     13.45 o 
  -6  -5   3      656.45      690.64     45.83 o 
  -5  -5   3       77.44       79.33      7.96 o 
  -4  -5   3      813.31      794.45     19.72 o 
  -3  -5   3     2225.11     2228.97     35.51 o 
  -2  -5   3       71.99       77.31      5.45 o 
  -1  -5   3     1895.94     1846.02     37.80 o 
   0  -5   3       47.66       65.24      5.11 o 
   1  -5   3       17.72       14.25      6.21 o 
   2  -5   3     4209.69     4633.50    147.10 o 
   3  -5   3      907.76      955.68     44.92 o 
   4  -5   3       89.95       98.91      8.47 o 
   5  -5   3       21.09       14.72      7.47 o 
   6  -5   3      276.85      303.31     20.99 o 
  -6  -4   3      108.27      112.88     21.86 o 
  -5  -4   3      543.35      592.68     20.82 o 
  -4  -4   3      208.10      212.87      9.55 o 
  -3  -4   3     1324.32     1274.00     27.30 o 
  -2  -4   3       19.67       23.30      9.56 o 
  -1  -4   3     1582.72     1550.78     45.60 o 
   0  -4   3     1921.75     2088.68     41.45 o 
   1  -4   3     9987.81    10532.16    233.98 o 
   2  -4   3     3572.65     3451.12     82.03 o 
   3  -4   3     1382.95     1342.27     60.86 o 
   4  -4   3      114.81      122.20      7.45 o 
   5  -4   3      102.93      105.00     12.12 o 
   6  -4   3      434.19      421.82     34.14 o 
  -6  -3   3      377.92      378.48     32.46 o 
  -5  -3   3      830.10      924.34     52.06 o 
  -4  -3   3      929.36      921.59     25.29 o 
  -3  -3   3      632.52      623.48     16.86 o 
  -2  -3   3      577.48      572.77     13.16 o 
  -1  -3   3     6383.76     6287.40    141.46 o 
   0  -3   3     2544.23     2654.47     63.16 o 
   1  -3   3     6159.90     6173.88    197.14 o 
   2  -3   3      741.07      764.75     25.02 o 
   3  -3   3     1244.79     1210.27     27.82 o 
   4  -3   3       69.75       53.44     11.56 o 
   5  -3   3        5.18        5.28      4.35 o 
   6  -3   3      612.56      515.40     36.67 o 
  -6  -2   3      470.13      509.42     46.34 o 
  -5  -2   3        0.32       -1.02      4.32 o 
  -4  -2   3      135.08      124.31      6.70 o 
  -3  -2   3      188.73      183.59      6.72 o 
  -2  -2   3     3477.22     3543.39     66.05 o 
  -1  -2   3      623.58      611.58     19.02 o 
   0  -2   3      105.55      109.20      9.83 o 
   1  -2   3      140.82      195.60      9.04 o 
   2  -2   3     3797.54     3877.41     91.47 o 
   3  -2   3     5837.30     6076.72    186.61 o 
   4  -2   3     1155.47     1134.50     27.14 o 
   5  -2   3      585.97      595.43     20.79 o 
   6  -2   3      491.35      562.99     26.36 o 
  -6  -1   3        2.24       -2.73      8.09 o 
  -5  -1   3      161.27      147.57     16.29 o 
  -4  -1   3      139.13      148.87      6.97 o 
  -3  -1   3        0.86        2.74      1.96 o 
  -2  -1   3     4158.40     4146.79     76.06 o 
  -1  -1   3     4271.94     4299.38     97.84 o 
   0  -1   3     1100.05     1049.81     75.57 o 
   1  -1   3     5188.81     4854.40    193.63 o 
   2  -1   3      386.02      403.77     14.79 o 
   3  -1   3     4759.97     4793.16    103.10 o 
   4  -1   3       12.64       14.92      3.74 o 
   5  -1   3      259.87      268.29     13.38 o 
   6  -1   3       36.37       35.62     23.51 o 
  -6   0   3      145.47      171.72     16.07 o 
  -5   0   3        1.47        4.61      3.97 o 
  -4   0   3      537.14      560.23     13.43 o 
  -3   0   3      688.85      741.23     17.27 o 
  -2   0   3     1658.80     1624.75     33.64 o 
  -1   0   3     1701.01     1562.04     39.05 o 
   0   0   3    13304.36    12034.28   1587.56 o 
   1   0   3      279.17      270.07      9.54 o 
   2   0   3     1640.50     1578.91     48.74 o 
   3   0   3       65.47       72.85      5.84 o 
   4   0   3      556.18      611.54     15.60 o 
   5   0   3       16.19       18.84      7.86 o 
   6   0   3      255.23      226.36     18.87 o 
   7   0   3       97.23      100.77     15.61 o 
  -6   1   3      140.08      121.20     21.21 o 
  -5   1   3      563.70      583.32     17.46 o 
  -4   1   3      131.46      133.35      7.36 o 
  -3   1   3      124.87      184.20     11.55 o 
  -2   1   3     1008.96      962.82     22.56 o 
  -1   1   3      477.43      476.66     15.53 o 
   0   1   3     2049.01     2136.22     50.67 o 
   1   1   3       66.84       84.94      4.71 o 
   2   1   3       35.57       59.11      4.39 o 
   3   1   3     4729.49     4893.15    109.71 o 
   4   1   3      414.74      446.48     12.69 o 
   5   1   3      670.31      672.12     27.55 o 
   6   1   3       11.84        8.79      9.04 o 
   7   1   3      160.81      179.05     31.20 o 
  -6   2   3       19.18       10.39     15.19 o 
  -5   2   3      157.76      151.17     18.24 o 
  -4   2   3     1235.35     1322.61     24.22 o 
  -3   2   3       87.76      100.96      7.21 o 
  -2   2   3      221.30      168.14      7.78 o 
  -1   2   3       11.57        4.67      3.51 o 
   0   2   3     6724.07     6961.32    153.41 o 
   1   2   3       89.87      109.24      5.10 o 
   2   2   3     3343.85     3162.44     58.18 o 
   3   2   3       69.95      101.31      6.31 o 
   4   2   3     1626.37     1619.97     27.34 o 
   5   2   3       81.91       91.08     19.46 o 
   6   2   3       44.77       35.04     10.41 o 
   7   2   3      123.49      133.70     17.79 o 
  -6   3   3       15.07       16.18      8.10 o 
  -5   3   3      637.09      678.89     21.90 o 
  -4   3   3      350.26      368.26     15.77 o 
  -3   3   3      757.20      742.57     20.60 o 
  -2   3   3      263.61      325.97     13.94 o 
  -1   3   3      708.73      791.66     23.77 o 
   0   3   3     5857.71     5886.16    130.71 o 
   1   3   3     3169.08     3171.65     70.96 o 
   2   3   3      144.04      119.24     11.65 o 
   3   3   3     1238.52     1316.96     21.59 o 
   4   3   3       21.37       25.07      5.87 o 
   5   3   3      319.14      343.82     19.41 o 
   6   3   3       16.34       26.42      9.68 o 
   7   3   3      516.95      536.67     30.03 o 
  -6   4   3       97.33       97.93     30.32 o 
  -5   4   3      334.25      347.58     17.81 o 
  -4   4   3      179.84      184.26      9.91 o 
  -3   4   3      722.66      678.71     16.85 o 
  -2   4   3      137.29      154.92      8.05 o 
  -1   4   3      215.37      210.96      8.20 o 
   0   4   3      189.54      259.48     10.19 o 
   1   4   3       78.64       73.21      3.57 o 
   2   4   3      867.00      801.46     34.32 o 
   3   4   3      140.77      134.52      8.19 o 
   4   4   3     2328.85     2377.21     49.40 o 
   5   4   3      130.11      129.84     10.68 o 
   6   4   3      293.19      281.08     38.13 o 
  -6   5   3      175.44      184.48     18.32 o 
  -5   5   3       14.89       11.97      5.99 o 
  -4   5   3        0.56       -0.91      3.55 o 
  -3   5   3     2465.45     2517.22     44.14 o 
  -2   5   3       82.28       85.93      8.49 o 
  -1   5   3      691.61      589.04     19.44 o 
   0   5   3       34.07       26.61      3.91 o 
   1   5   3     2592.33     2667.30     60.81 o 
   2   5   3     1761.88     1766.51     44.49 o 
   3   5   3     1069.99     1055.70     26.29 o 
   4   5   3      482.81      444.05     16.36 o 
   5   5   3      658.87      696.21     23.13 o 
   6   5   3      132.10      134.24     16.12 o 
  -6   6   3      109.64       99.19     14.11 o 
  -5   6   3      572.01      645.67     22.59 o 
  -4   6   3      250.74      273.74     13.17 o 
  -3   6   3     1838.61     1840.24     35.07 o 
  -2   6   3      676.81      680.34     31.62 o 
  -1   6   3      708.83      642.60     21.38 o 
   0   6   3     1069.75     1142.12     22.04 o 
   1   6   3     4932.39     4993.83     77.31 o 
   2   6   3       85.48       88.98      6.63 o 
   3   6   3      570.86      576.30     18.12 o 
   4   6   3       77.40       97.09      7.86 o 
   5   6   3        9.78        5.72      4.10 o 
   6   6   3      554.01      580.66     23.79 o 
  -6   7   3      612.33      596.46     28.87 o 
  -5   7   3        0.15       -0.41      5.34 o 
  -4   7   3      105.55      127.97     13.92 o 
  -3   7   3      130.81      134.90     11.76 o 
  -2   7   3      580.14      552.33     15.09 o 
  -1   7   3     3059.31     3180.32     79.11 o 
   0   7   3        0.76        2.98      2.19 o 
   1   7   3       47.39       25.42      6.41 o 
   2   7   3      264.21      291.19     11.66 o 
   3   7   3      727.44      714.44     21.24 o 
   4   7   3     1859.07     1770.15     35.84 o 
   5   7   3      730.22      703.58     21.10 o 
   6   7   3      155.74      161.35     15.45 o 
  -5   8   3      128.30      133.99     12.69 o 
  -4   8   3        4.93        3.85      4.69 o 
  -3   8   3      322.34      107.90     16.95 o 
  -2   8   3     1004.35     1048.13     27.41 o 
  -1   8   3     2540.74     2517.04     64.24 o 
   0   8   3      141.43      154.69     12.35 o 
   1   8   3     1217.35     1198.27     27.02 o 
   2   8   3       15.55       14.82      5.89 o 
   3   8   3     1981.85     1801.84     40.89 o 
   4   8   3      183.18      175.13     12.27 o 
   5   8   3      185.83      192.10     16.78 o 
   6   8   3       20.86       17.66      7.76 o 
  -5   9   3       78.30       99.40     13.66 o 
  -4   9   3     1357.81     1467.96     46.13 o 
  -3   9   3       27.63       32.64      7.78 o 
  -2   9   3      964.44      955.30     26.57 o 
  -1   9   3      156.89      148.91      9.45 o 
   0   9   3      399.60      404.32     16.35 o 
   1   9   3     3089.85     3121.10     52.37 o 
   2   9   3     1583.33     1612.82     36.53 o 
   3   9   3      102.63       75.99     10.06 o 
   4   9   3       46.75       40.26      8.47 o 
   5   9   3        6.21        8.18      5.15 o 
   6   9   3      362.82      388.52     21.81 o 
  -5  10   3      683.32      766.37     46.18 o 
  -4  10   3      472.30      426.41     48.49 o 
  -3  10   3        9.17       18.52      7.09 o 
  -2  10   3      347.38      366.38     19.16 o 
  -1  10   3      117.99      122.05      9.20 o 
   0  10   3      918.11      988.50     22.19 o 
   1  10   3      836.73      785.15     22.14 o 
   2  10   3        2.27        1.10      2.55 o 
   3  10   3      889.89      850.33     25.43 o 
   4  10   3        5.89        3.81      4.89 o 
   5  10   3      770.00      792.31     29.94 o 
  -4  11   3      114.59       98.81     19.55 o 
  -3  11   3       65.99       85.76     15.93 o 
  -2  11   3     1316.28     1507.57     60.81 o 
  -1  11   3       90.35       76.83      8.20 o 
   0  11   3     1148.63     1224.81     32.03 o 
   1  11   3      848.25      876.58     31.67 o 
   2  11   3      258.18      284.54     17.02 o 
   3  11   3      699.98      648.26     22.30 o 
   4  11   3      678.91      681.36     24.41 o 
   5  11   3       99.19       94.57     10.23 o 
  -4  12   3      183.26      173.24     24.46 o 
  -3  12   3      727.71      772.54     43.16 o 
  -2  12   3       56.05       32.25     10.53 o 
  -1  12   3       48.96       50.36     12.37 o 
   0  12   3      251.80      293.88     17.91 o 
   1  12   3      261.35      260.84     16.97 o 
   2  12   3      765.92      793.62     31.72 o 
   3  12   3        4.79        4.19      4.64 o 
   4  12   3        2.18        0.46      4.82 o 
   5  12   3       36.67       28.52      9.26 o 
  -3  13   3       47.66       53.37     14.53 o 
  -2  13   3        9.45        2.91      7.40 o 
   0  13   3       88.69       89.48     13.60 o 
   1  13   3        0.37        7.28      5.53 o 
   2  13   3      137.48      154.61     15.88 o 
   3  13   3      461.91      479.79     35.90 o 
   4  13   3      406.17      398.17     19.26 o 
  -3  14   3        5.88       10.95      9.65 o 
  -2  14   3      152.86      114.81     18.91 o 
   0  14   3       84.21      101.62     10.66 o 
   1  14   3      356.63      381.84     22.40 o 
   2  14   3      208.93      200.03     34.35 o 
   3  14   3       33.48       50.71     12.84 o 
   4  14   3     1159.75     1135.25     45.33 o 
   0  15   3       28.97       34.79     13.60 o 
   1  15   3      214.50      233.65     20.82 o 
   2  15   3       20.36        7.07     15.04 o 
   3  15   3      350.47      387.55     31.20 o 
   0  16   3       87.62      102.74     21.69 o 
   1  16   3      126.11      153.42     18.81 o 
   2  16   3      104.08      114.24     17.27 o 
  -2 -15   4        0.84       -2.66      6.41 o 
  -1 -15   4       32.35       35.90     17.40 o 
  -3 -14   4      188.49      188.23     16.93 o 
  -2 -14   4      294.62      300.35     17.89 o 
  -1 -14   4      192.71      214.71     19.34 o 
   2 -14   4       40.81       20.74     14.21 o 
  -4 -13   4       48.23       28.49      9.47 o 
  -3 -13   4      748.37      796.21     27.90 o 
  -2 -13   4        0.49       -1.62      4.58 o 
  -1 -13   4      625.97      637.90     29.14 o 
   1 -13   4       22.98       43.58     14.53 o 
   2 -13   4       37.46       31.30     15.30 o 
   3 -13   4        4.06        2.32     12.35 o 
  -4 -12   4      302.44      319.44     19.84 o 
  -3 -12   4       97.36      102.85     18.48 o 
  -2 -12   4       65.48       68.94      9.29 o 
  -1 -12   4       37.35       43.44      8.91 o 
   0 -12   4       10.43        9.33     10.28 o 
   1 -12   4      840.86      868.97     46.35 o 
   2 -12   4       60.66       42.60     15.40 o 
   3 -12   4       17.78       29.93     14.32 o 
   4 -12   4        4.32       11.65     13.23 o 
  -5 -11   4        4.34       -1.77      6.97 o 
  -4 -11   4       60.42       49.23     11.53 o 
  -3 -11   4       22.67       30.86      7.26 o 
  -2 -11   4        5.87        3.86      4.75 o 
  -1 -11   4      302.88      312.64     18.08 o 
   0 -11   4      504.53      535.13     23.56 o 
   1 -11   4     2035.17     2093.05     82.18 o 
   2 -11   4       23.92       33.37     13.30 o 
   3 -11   4      323.17      365.25     33.05 o 
   4 -11   4        0.90       -0.28     11.61 o 
  -5 -10   4       22.68       16.81     10.02 o 
  -4 -10   4      174.32      170.42     11.70 o 
  -3 -10   4       50.81       30.29     11.70 o 
  -2 -10   4      854.45      825.82     24.60 o 
  -1 -10   4       32.60       37.61      6.13 o 
   0 -10   4     1243.46     1390.85     29.57 o 
   1 -10   4      139.38      143.08     29.70 o 
   2 -10   4       24.80       27.93     11.97 o 
   3 -10   4      828.95      821.35     48.25 o 
   4 -10   4        0.23        2.35     10.81 o 
   5 -10   4      199.94       20.74     12.07 o 
  -5  -9   4      136.57      145.79     21.48 o 
  -4  -9   4      314.54      322.96     18.26 o 
  -3  -9   4      960.60      942.04     27.11 o 
  -2  -9   4     1110.65     1091.28     28.45 o 
  -1  -9   4       42.56       36.13      5.66 o 
   0  -9   4       41.37       50.74      5.50 o 
   1  -9   4      388.05      379.52     19.47 o 
   2  -9   4      541.19      577.02     26.50 o 
   3  -9   4      756.46      706.85     43.34 o 
   4  -9   4       19.75       20.97      8.72 o 
   5  -9   4      125.73      100.69     15.13 o 
  -6  -8   4        6.72       15.23     12.77 o 
  -5  -8   4      215.08      235.27     31.62 o 
  -4  -8   4       18.87       23.53      6.08 o 
  -3  -8   4      870.84      844.88     29.36 o 
  -2  -8   4     1862.55     1852.82     35.00 o 
  -1  -8   4      470.73      430.60     15.05 o 
   0  -8   4     1206.50     1250.32     25.55 o 
   1  -8   4       93.09       98.87     13.23 o 
   2  -8   4     1208.40     1247.68     40.84 o 
   3  -8   4      594.37      627.59     38.81 o 
   4  -8   4      135.66      107.92     13.17 o 
   5  -8   4       47.97       48.55     11.24 o 
  -6  -7   4        1.35        1.79     12.11 o 
  -5  -7   4      105.21       90.50     12.27 o 
  -4  -7   4      586.00      631.73     21.04 o 
  -3  -7   4      386.85      422.37     30.14 o 
  -2  -7   4     3795.44     3748.19     73.15 o 
  -1  -7   4     1231.30     1209.09     28.56 o 
   0  -7   4     2787.00     2882.59     71.67 o 
   1  -7   4      492.82      522.68     29.76 o 
   2  -7   4      287.48      299.35     17.10 o 
   3  -7   4      947.63      953.33     45.31 o 
   4  -7   4      325.01      335.22     18.80 o 
   5  -7   4       53.78       59.02     13.21 o 
   6  -7   4      166.90      154.90     17.16 o 
  -6  -6   4       11.88        1.33      9.97 o 
  -5  -6   4      840.44      848.49     38.11 o 
  -4  -6   4      235.32      229.18     12.58 o 
  -3  -6   4      284.72      258.46      9.90 o 
  -2  -6   4        3.94        2.63      2.91 o 
  -1  -6   4      602.65      565.54     16.68 o 
   0  -6   4     1753.32     1800.81     49.09 o 
   1  -6   4      171.33      220.51     22.46 o 
   2  -6   4     1627.08     1751.59     49.58 o 
   3  -6   4       55.97       57.40      7.83 o 
   4  -6   4      697.91      702.18     27.12 o 
   5  -6   4      329.66      341.48     20.69 o 
   6  -6   4      154.86      143.10     25.72 o 
  -6  -5   4      282.96      335.99     34.49 o 
  -5  -5   4      168.38      166.04     20.05 o 
  -4  -5   4       71.33       48.03      8.24 o 
  -3  -5   4       14.20       13.84      3.39 o 
  -2  -5   4      107.68      123.68      7.25 o 
  -1  -5   4       28.71       46.39     15.91 o 
   0  -5   4     3526.98     3489.34     87.82 o 
   1  -5   4     1895.19     1703.18     45.01 o 
   2  -5   4     1670.69     1719.24     64.92 o 
   3  -5   4      338.97      369.82     39.28 o 
   4  -5   4     1454.89     1479.47     61.50 o 
   5  -5   4      119.56      126.91     13.66 o 
   6  -5   4      322.76      338.48     34.46 o 
  -6  -4   4       82.39       70.74     13.23 o 
  -5  -4   4      240.10      266.21     17.68 o 
  -4  -4   4        3.53        6.54      4.40 o 
  -3  -4   4     1939.39     1887.26     34.91 o 
  -2  -4   4      502.60      479.86     12.46 o 
  -1  -4   4     3153.24     3032.01     58.39 o 
   0  -4   4        0.88        1.96      3.91 o 
   1  -4   4     4664.93     4720.10    172.92 o 
   2  -4   4       19.96       12.22      8.58 o 
   3  -4   4       98.94      109.91     10.84 o 
   4  -4   4     1150.52     1175.57     28.89 o 
   5  -4   4       13.69       13.58      6.80 o 
   6  -4   4      469.08      459.75     37.86 o 
  -6  -3   4      282.03      254.17     19.22 o 
  -5  -3   4      187.78      181.39     18.55 o 
  -4  -3   4     1532.53     1576.99     30.75 o 
  -3  -3   4      822.97      784.49     18.46 o 
  -2  -3   4      876.63      931.71     19.13 o 
  -1  -3   4       24.22       13.21      3.54 o 
   0  -3   4     1666.06     1876.69     47.80 o 
   1  -3   4     1977.32     2043.64     73.30 o 
   2  -3   4     1248.11     1092.98     47.06 o 
   3  -3   4      661.96      651.43     28.77 o 
   4  -3   4      288.62      304.80     22.77 o 
   5  -3   4       76.95       75.23     10.36 o 
   6  -3   4      525.61      586.14     40.91 o 
  -6  -2   4      122.95      104.25     13.80 o 
  -5  -2   4       13.39       23.49      7.35 o 
  -4  -2   4       25.43       20.42      5.07 o 
  -3  -2   4      430.08      443.41     16.01 o 
  -2  -2   4      196.58      229.48      9.18 o 
  -1  -2   4     1884.94     1898.95     48.51 o 
   0  -2   4     9632.28    10454.26    230.79 o 
   1  -2   4     6364.96     6076.78    170.22 o 
   2  -2   4      774.80      913.20     27.88 o 
   3  -2   4     2346.18     2460.51     49.99 o 
   4  -2   4      293.53      278.55     19.76 o 
   5  -2   4      250.17      251.61     13.64 o 
   6  -2   4       39.97       71.01     17.33 o 
  -6  -1   4      259.89      250.02     28.63 o 
  -5  -1   4      131.90      118.21     13.07 o 
  -4  -1   4       64.25       65.62      9.44 o 
  -3  -1   4     2054.66     2064.34     53.37 o 
  -2  -1   4     3699.71     3717.27     81.21 o 
  -1  -1   4     4336.42     4219.10    162.85 o 
   0  -1   4      278.43      152.78     11.51 o 
   1  -1   4      109.39      153.99      8.01 o 
   2  -1   4      143.08      151.78      8.68 o 
   3  -1   4      438.96      459.92     14.78 o 
   4  -1   4      963.46      995.87     31.97 o 
   5  -1   4      198.83      214.27     15.94 o 
   6  -1   4        2.47       -0.08      9.40 o 
  -6   0   4      207.81      209.58     18.02 o 
  -5   0   4      242.66      242.18     20.20 o 
  -4   0   4      570.39      659.67     20.31 o 
  -3   0   4       32.60       16.64      4.84 o 
  -2   0   4      392.47      306.97     15.58 o 
  -1   0   4      289.62      339.28     13.06 o 
   0   0   4     2272.09     2509.45     60.16 o 
   1   0   4       73.92       71.95      5.32 o 
   2   0   4      107.35       97.90      6.41 o 
   3   0   4      968.84      939.16     23.68 o 
   4   0   4       91.01      117.92     10.62 o 
   5   0   4      329.38      342.53     18.81 o 
   6   0   4       13.39       -0.49      8.20 o 
  -6   1   4        2.81       -1.56      6.48 o 
  -5   1   4      351.66      341.69     20.49 o 
  -4   1   4      198.86      208.42     11.50 o 
  -3   1   4      607.87      702.43     24.46 o 
  -2   1   4      494.75      441.62     13.64 o 
  -1   1   4      528.57      504.47     20.98 o 
   0   1   4      899.06      927.70     25.38 o 
   1   1   4     6495.43     6411.40    142.47 o 
   2   1   4     1792.45     1617.29     40.05 o 
   3   1   4       97.38       96.89      5.48 o 
   4   1   4      787.96      890.46     29.30 o 
   5   1   4      540.27      532.98     19.48 o 
   6   1   4       46.56       51.13     25.32 o 
   7   1   4      127.07      118.82     16.96 o 
  -6   2   4       21.48       28.79      9.05 o 
  -5   2   4      847.32      864.88     40.25 o 
  -4   2   4      297.09      288.77     13.03 o 
  -3   2   4        5.10        6.96      4.46 o 
  -2   2   4     5235.64     5172.70    167.94 o 
  -1   2   4     1657.33     1702.08     62.14 o 
   0   2   4     9664.48    10354.31    227.03 o 
   1   2   4      535.09      551.41     31.90 o 
   2   2   4        2.93        4.67      2.07 o 
   3   2   4       99.45      114.71     13.25 o 
   4   2   4       62.71       60.54      5.12 o 
   5   2   4      763.79      793.26     31.29 o 
   6   2   4       24.98       12.39      8.98 o 
   7   2   4      157.35      182.91     19.98 o 
  -6   3   4       14.87       14.23      8.54 o 
  -5   3   4      879.27      860.20     34.97 o 
  -4   3   4      144.27      148.54     10.68 o 
  -3   3   4      878.97      867.87     22.84 o 
  -2   3   4       20.20       41.83      8.75 o 
  -1   3   4       49.56       80.87     10.58 o 
   0   3   4      256.07      210.73      9.06 o 
   1   3   4     2743.73     2847.87     52.71 o 
   2   3   4     1758.55     1754.56     34.25 o 
   3   3   4     1014.28     1021.29     25.73 o 
   4   3   4      497.70      499.16     16.69 o 
   5   3   4      404.05      452.65     23.00 o 
   6   3   4       79.97       69.61     12.73 o 
  -6   4   4       16.12       16.04      7.99 o 
  -5   4   4      257.59      270.65     18.80 o 
  -4   4   4       44.75       33.01      6.08 o 
  -3   4   4      724.02      727.58     20.64 o 
  -2   4   4      621.97      637.73     22.08 o 
  -1   4   4       16.29        6.73      2.55 o 
   0   4   4     3508.37     3448.29     80.08 o 
   1   4   4        8.80       12.76      2.06 o 
   2   4   4     9417.51     9235.84    272.86 o 
   3   4   4       90.65       87.10      6.60 o 
   4   4   4      451.78      447.28     16.05 o 
   5   4   4       28.97       25.69      7.97 o 
   6   4   4      154.73      143.86     16.50 o 
  -6   5   4      222.52      243.59     20.01 o 
  -5   5   4      411.58      449.11     22.75 o 
  -4   5   4      429.00      394.55     21.52 o 
  -3   5   4     1552.40     1595.38     52.07 o 
  -2   5   4        0.33        3.94      3.67 o 
  -1   5   4     7316.73     7345.08    156.95 o 
   0   5   4       43.90       77.30      4.98 o 
   1   5   4     2698.50     2648.93     49.82 o 
   2   5   4      120.99      122.13      7.52 o 
   3   5   4      154.82      156.85      9.51 o 
   4   5   4      271.18      265.18     10.84 o 
   5   5   4       39.16       39.34      7.09 o 
   6   5   4      197.47      204.38     15.51 o 
  -6   6   4      176.11      203.02     19.30 o 
  -5   6   4      153.38      160.98     15.81 o 
  -4   6   4      689.94      635.61     25.56 o 
  -3   6   4      232.28      228.68     12.12 o 
  -2   6   4     1250.29     1283.92     38.01 o 
  -1   6   4     1023.60      992.64     23.44 o 
   0   6   4      404.32      469.48     17.63 o 
   1   6   4       85.66       92.78     10.36 o 
   2   6   4     4069.19     4162.69     76.09 o 
   3   6   4      179.35      212.21     11.09 o 
   4   6   4     3036.62     3005.87     52.85 o 
   5   6   4       16.06       16.09      5.73 o 
   6   6   4      255.33      261.29     17.32 o 
  -5   7   4      139.18      143.99     18.51 o 
  -4   7   4      119.42      131.08     13.49 o 
  -3   7   4      635.27      641.50     40.03 o 
  -2   7   4      522.62      507.03     16.53 o 
  -1   7   4     3393.42     3423.60     81.27 o 
   0   7   4      239.18      227.68      8.28 o 
   1   7   4     4045.94     4068.24     65.12 o 
   2   7   4      907.90      869.74     22.73 o 
   3   7   4     3108.15     2994.89     60.26 o 
   4   7   4     1155.82     1066.00     25.32 o 
   5   7   4       19.38       19.84      6.51 o 
   6   7   4       46.32       57.29     10.03 o 
  -5   8   4       31.99       38.06     10.27 o 
  -4   8   4      358.00      328.96     18.93 o 
  -3   8   4      215.32      246.60     15.73 o 
  -2   8   4      508.32      480.06     24.26 o 
  -1   8   4     1954.19     1938.18     51.92 o 
   0   8   4     1608.00     1712.31     32.00 o 
   1   8   4      251.63      230.51      7.40 o 
   2   8   4      169.32      163.69      9.81 o 
   3   8   4        4.23        4.33      4.59 o 
   4   8   4     1914.32     1877.15     49.85 o 
   5   8   4        3.47        8.52      5.48 o 
   6   8   4      451.80      466.68     23.46 o 
  -5   9   4      124.33      126.90     15.72 o 
  -4   9   4      501.06      553.16     53.83 o 
  -3   9   4        0.29        3.05      6.35 o 
  -2   9   4       33.68       37.52      8.35 o 
  -1   9   4      130.88      127.47      9.38 o 
   0   9   4       12.50       12.58      3.34 o 
   1   9   4      744.76      768.33     20.50 o 
   2   9   4      222.54      210.45     11.04 o 
   3   9   4      959.33     1006.27     27.83 o 
   4   9   4      339.62      345.31     16.21 o 
   5   9   4      767.07      773.01     27.20 o 
   6   9   4      215.33      217.02     17.10 o 
  -5  10   4       20.23       28.46     13.93 o 
  -4  10   4      674.54      663.41     39.83 o 
  -3  10   4       12.57        5.44      7.05 o 
  -2  10   4      277.69      301.00     17.45 o 
  -1  10   4       36.56       35.75      6.04 o 
   0  10   4      632.56      671.70     15.45 o 
   1  10   4     1727.86     1708.18     38.32 o 
   2  10   4      855.93      834.64     23.84 o 
   3  10   4      203.81      224.45     13.06 o 
   4  10   4      403.21      422.19     18.39 o 
   5  10   4      193.48      203.42     15.49 o 
  -4  11   4      116.30       87.80     17.51 o 
  -3  11   4        2.67        3.93      7.12 o 
  -2  11   4       66.73       86.43     14.95 o 
  -1  11   4      223.31      245.75     15.32 o 
   0  11   4     1308.50     1355.94     29.47 o 
   1  11   4        0.84        1.96      3.66 o 
   2  11   4      103.92       71.19     18.95 o 
   3  11   4        1.79        3.36      4.30 o 
   4  11   4       27.88       22.91      6.98 o 
   5  11   4      680.54      654.70     30.84 o 
  -4  12   4       36.60       47.83     15.44 o 
  -3  12   4       33.46       45.16     13.23 o 
  -2  12   4       22.19       17.93      9.02 o 
  -1  12   4       88.40       78.85      8.92 o 
   0  12   4       60.08       63.96      8.19 o 
   1  12   4      299.97      339.05     19.56 o 
   2  12   4      340.03      162.08     21.23 o 
   3  12   4      728.60      680.43     23.54 o 
   4  12   4      508.22      474.40     20.73 o 
   5  12   4      792.70      851.21     52.20 o 
  -3  13   4      386.99      430.59     32.25 o 
  -2  13   4      113.54      126.39     18.81 o 
  -1  13   4       65.44       57.36     11.33 o 
   0  13   4       11.65       20.34      7.67 o 
   1  13   4        5.62        2.42      5.62 o 
   2  13   4      799.54      815.53     33.42 o 
   3  13   4       54.85       55.22     10.84 o 
   4  13   4      311.34      297.43     17.68 o 
  -3  14   4      449.31      444.59     33.20 o 
  -2  14   4      325.96      355.88     28.14 o 
   0  14   4       13.36       10.39      6.14 o 
   1  14   4      223.96      262.09     25.69 o 
   2  14   4       26.71       18.94      9.68 o 
   3  14   4        4.13        3.43      6.19 o 
   4  14   4        2.33        6.34      7.87 o 
  -1  15   4      116.32      151.62     22.60 o 
   0  15   4       25.27       13.33     10.25 o 
   1  15   4        4.98       11.05      8.23 o 
   2  15   4      141.76      168.43     18.37 o 
   3  15   4       17.56       17.22      9.06 o 
  -1  16   4      224.16      236.79     28.39 o 
   0  16   4       34.48       47.06     16.70 o 
   1  16   4      204.59      209.78     21.14 o 
   2  16   4       87.55      106.32     24.81 o 
  -2 -15   5      668.41      639.66     36.30 o 
  -3 -14   5      501.58      486.99     22.57 o 
  -2 -14   5        2.39        0.22     10.27 o 
  -1 -14   5       79.26       89.09     22.28 o 
   2 -14   5       62.73       71.72     19.09 o 
  -3 -13   5        2.91        3.58      6.36 o 
  -2 -13   5        2.25        3.21      5.22 o 
  -1 -13   5       78.49       69.83     17.79 o 
   1 -13   5      214.11      219.07     25.79 o 
   2 -13   5      198.68      189.98     26.35 o 
   3 -13   5       86.55       93.97     22.04 o 
  -4 -12   5        5.84       10.80      5.92 o 
  -3 -12   5      276.59      331.14     17.84 o 
  -2 -12   5       10.41       10.44      5.49 o 
  -1 -12   5      812.21      813.97     32.45 o 
   1 -12   5     1133.54     1084.39     54.28 o 
   2 -12   5      152.46      163.77     23.51 o 
   3 -12   5       71.72      117.20     22.67 o 
   4 -12   5       38.16       47.55     18.60 o 
  -4 -11   5      850.13      835.08     51.44 o 
  -3 -11   5      229.97      224.16     14.85 o 
  -2 -11   5     1014.87     1032.66     54.47 o 
  -1 -11   5      215.44      226.16     16.57 o 
   0 -11   5        2.68        0.67      9.90 o 
   1 -11   5      954.63     1050.70     52.39 o 
   2 -11   5       26.98       22.91     13.09 o 
   3 -11   5      136.05      109.87     21.69 o 
   4 -11   5        8.27        7.44     12.74 o 
  -5 -10   5      172.94      160.35     40.67 o 
  -4 -10   5      411.25      433.85     16.71 o 
  -3 -10   5      174.47      158.15     12.36 o 
  -2 -10   5      430.80      457.33     17.71 o 
  -1 -10   5     1537.42     1627.13     39.41 o 
   0 -10   5      140.59      144.51     13.09 o 
   1 -10   5     1089.96     1089.15     38.18 o 
   2 -10   5        0.04        7.86     10.42 o 
   3 -10   5      365.88      335.57     32.63 o 
   4 -10   5      232.37      253.10     30.28 o 
  -5  -9   5      100.76       94.31     28.49 o 
  -4  -9   5        2.67        4.39      4.79 o 
  -3  -9   5        0.11        5.75      7.30 o 
  -2  -9   5     2043.02     2025.04     44.59 o 
  -1  -9   5     1122.14     1168.83     30.27 o 
   0  -9   5      320.10      365.88     17.38 o 
   1  -9   5      670.74      677.56     48.65 o 
   2  -9   5      259.89      257.35     24.98 o 
   3  -9   5      943.04     1009.08     53.58 o 
   4  -9   5       36.36       39.51     16.81 o 
   5  -9   5        7.83       -1.65     12.81 o 
  -5  -8   5       23.90       22.94      8.42 o 
  -4  -8   5      483.20      483.68     19.64 o 
  -3  -8   5      681.05      648.85     21.17 o 
  -2  -8   5     1115.33     1116.81     24.62 o 
  -1  -8   5     1132.67     1146.57     28.82 o 
   0  -8   5       61.05       65.00      6.57 o 
   1  -8   5      521.58      595.91     24.60 o 
   2  -8   5      767.88      849.71     32.44 o 
   3  -8   5     1398.82     1340.02     62.07 o 
   4  -8   5        0.33       18.46     12.70 o 
   5  -8   5       54.32       42.42     17.47 o 
  -6  -7   5       12.44       14.04     13.51 o 
  -5  -7   5      374.94      391.29     21.82 o 
  -4  -7   5       47.46       44.59      8.29 o 
  -3  -7   5       63.01       59.77      7.29 o 
  -2  -7   5       12.25       12.44      5.59 o 
  -1  -7   5      459.77      443.86     15.00 o 
   0  -7   5     1525.82     1619.78     44.26 o 
   1  -7   5       83.34       62.75      8.64 o 
   2  -7   5     1621.63     1657.53     49.40 o 
   3  -7   5      910.64      988.99     82.51 o 
   4  -7   5      256.46      248.16     23.26 o 
   5  -7   5     1195.27     1251.84     42.47 o 
  -6  -6   5       11.54        8.46     12.63 o 
  -5  -6   5      358.60      351.28     20.24 o 
  -4  -6   5       30.39       32.35      6.09 o 
  -3  -6   5      158.44      152.02      9.10 o 
  -2  -6   5     1476.07     1406.34     39.58 o 
  -1  -6   5     1936.10     1915.09     50.21 o 
   0  -6   5     3041.90     3140.21    111.66 o 
   1  -6   5      269.02      317.34     19.49 o 
   2  -6   5     1541.64     1476.50     60.35 o 
   3  -6   5      126.42      103.07     12.08 o 
   4  -6   5     1070.57     1076.00     35.58 o 
   5  -6   5     1002.80     1026.73     36.67 o 
   6  -6   5       28.23        9.23     13.26 o 
  -6  -5   5       59.24       55.36     11.70 o 
  -5  -5   5      335.38      344.31     20.82 o 
  -4  -5   5       42.10       39.51     11.83 o 
  -3  -5   5      792.04      762.62     19.58 o 
  -2  -5   5        8.84        3.02      3.06 o 
  -1  -5   5     1945.21     1892.24     48.62 o 
   0  -5   5      193.23      211.49     16.70 o 
   1  -5   5      199.15      214.71     12.29 o 
   2  -5   5     1554.20     1342.49    199.33 o 
   3  -5   5       47.98       25.66      7.89 o 
   4  -5   5      957.52      907.71     48.25 o 
   5  -5   5      458.85      469.54     22.65 o 
   6  -5   5       61.39       40.88     17.90 o 
  -6  -4   5       92.42      108.16     14.56 o 
  -5  -4   5      333.53      359.64     21.16 o 
  -4  -4   5      462.61      449.13     20.93 o 
  -3  -4   5        9.73        8.29      3.08 o 
  -2  -4   5        5.04        4.22      2.35 o 
  -1  -4   5      240.80      247.23      9.87 o 
   0  -4   5     1537.34     1810.49     85.64 o 
   1  -4   5      354.93      327.65     14.63 o 
   2  -4   5      954.13      938.68     30.32 o 
   3  -4   5        3.36        5.45      3.65 o 
   4  -4   5      437.01      477.17     19.27 o 
   5  -4   5      270.90      261.77     27.12 o 
   6  -4   5      405.27      387.82     36.53 o 
  -6  -3   5      123.79      126.98     15.44 o 
  -5  -3   5      311.93      315.27     19.71 o 
  -4  -3   5      357.78      360.26     14.75 o 
  -3  -3   5       12.55       14.89      6.42 o 
  -2  -3   5      951.01      955.45     24.18 o 
  -1  -3   5     1200.07     1120.17     25.99 o 
   0  -3   5        0.83        4.80      3.14 o 
   1  -3   5     1803.76     1914.93     71.09 o 
   2  -3   5      101.15       74.99     18.79 o 
   3  -3   5      408.22      431.22     15.25 o 
   4  -3   5      204.22      245.50     15.11 o 
   5  -3   5        0.25        3.82      5.98 o 
   6  -3   5      217.47      235.56     27.86 o 
  -6  -2   5       93.73       69.65     12.09 o 
  -5  -2   5      564.15      508.27     23.58 o 
  -4  -2   5      411.72      390.98     15.46 o 
  -3  -2   5     1575.87     1591.81     39.30 o 
  -2  -2   5      299.42      232.97      9.80 o 
  -1  -2   5      202.75      282.62     10.27 o 
   0  -2   5      401.92      432.99     26.07 o 
   1  -2   5       16.22       27.58      4.59 o 
   2  -2   5      705.73      618.02     66.27 o 
   3  -2   5     1513.81     1551.17     35.03 o 
   4  -2   5      210.02      212.01     14.51 o 
   5  -2   5      239.11      244.95     17.46 o 
   6  -2   5      113.13      121.86     14.67 o 
  -6  -1   5      232.68      204.38     18.53 o 
  -5  -1   5      173.83      148.99     14.74 o 
  -4  -1   5      837.03      833.17     24.02 o 
  -3  -1   5       95.99      115.69     10.31 o 
  -2  -1   5       15.97       31.55      4.33 o 
  -1  -1   5       16.78       43.68      5.53 o 
   0  -1   5      258.89      340.30     20.04 o 
   1  -1   5      120.74       81.81     15.09 o 
   2  -1   5        0.31        0.72      2.24 o 
   3  -1   5      930.07      926.26     30.54 o 
   4  -1   5      272.20      280.41     15.64 o 
   5  -1   5      559.46      549.33     24.74 o 
   6  -1   5      291.89      285.03     19.67 o 
  -6   0   5      254.13      236.23     37.39 o 
  -5   0   5       16.18       13.13      6.10 o 
  -4   0   5      320.22      328.89     15.14 o 
  -3   0   5        0.83        0.04      3.26 o 
  -2   0   5       63.86       56.43      6.46 o 
  -1   0   5     2655.98     2550.65     63.10 o 
   0   0   5      181.29      142.18     16.51 o 
   1   0   5       53.47       74.25      6.30 o 
   2   0   5      285.37      289.91     12.15 o 
   3   0   5      329.55      286.11     10.36 o 
   4   0   5       20.60       17.21      5.77 o 
   5   0   5      480.51      539.09     24.07 o 
   6   0   5       41.49       48.73     12.18 o 
  -6   1   5       67.58       65.01     12.48 o 
  -5   1   5       40.38       43.04      9.57 o 
  -4   1   5     1056.36     1065.97     28.51 o 
  -3   1   5        6.84        6.35      4.28 o 
  -2   1   5     4747.06     4582.63    102.65 o 
  -1   1   5      318.93      301.20     12.98 o 
   0   1   5       77.19       60.89      9.49 o 
   1   1   5     1034.01     1255.14     55.78 o 
   2   1   5       11.60        9.93      3.68 o 
   3   1   5      500.98      463.71     12.42 o 
   4   1   5        7.26       19.75      5.83 o 
   5   1   5      354.49      387.82     22.38 o 
   6   1   5        9.61       16.10      9.47 o 
  -6   2   5        2.37        2.46      7.55 o 
  -5   2   5      902.49      928.88     77.72 o 
  -4   2   5      914.44      919.75     25.98 o 
  -3   2   5      523.77      517.49     16.65 o 
  -2   2   5      822.93      880.94     27.29 o 
  -1   2   5       18.29        7.27      3.07 o 
   0   2   5     1333.37     1436.81     37.57 o 
   1   2   5      252.76      196.75     11.16 o 
   2   2   5      403.52      385.64     13.84 o 
   3   2   5       11.30       14.17      2.74 o 
   4   2   5       13.63       12.91      4.40 o 
   5   2   5      813.13      870.70     33.77 o 
   6   2   5       47.60       32.62     16.02 o 
  -6   3   5       36.18       18.95     12.77 o 
  -5   3   5     1240.92     1204.20     65.57 o 
  -4   3   5       97.17      100.72     13.06 o 
  -3   3   5      155.72      169.63     10.05 o 
  -2   3   5      624.04      573.41     20.76 o 
  -1   3   5       62.45       70.12      6.01 o 
   0   3   5    11894.15    12620.49    296.81 o 
   1   3   5      363.29      385.08     11.04 o 
   2   3   5     1398.09     1446.08     29.76 o 
   3   3   5       94.45      108.58      4.61 o 
   4   3   5      208.09      217.99      9.76 o 
   5   3   5      448.71      483.29     24.33 o 
   6   3   5       58.35       64.26     13.00 o 
  -6   4   5       24.26       19.87      8.75 o 
  -5   4   5      549.24      550.82     25.47 o 
  -4   4   5      152.24      140.86     10.89 o 
  -3   4   5     2350.06     2238.21     46.77 o 
  -2   4   5      818.31      685.38     81.08 o 
  -1   4   5     5060.75     4889.21     76.77 o 
   0   4   5     1608.93     1842.53     46.73 o 
   1   4   5      383.12      427.14     11.70 o 
   2   4   5      683.34      693.79     14.34 o 
   3   4   5      161.84      185.79      9.62 o 
   4   4   5      269.53      246.97     12.38 o 
   5   4   5      317.24      327.59     24.47 o 
   6   4   5        9.68        5.66      7.07 o 
  -6   5   5      195.49      206.58     19.67 o 
  -5   5   5      374.95      362.08     20.43 o 
  -4   5   5      393.46      394.62     19.42 o 
  -3   5   5     2837.81     2869.37     57.53 o 
  -2   5   5       65.13       62.71     19.77 o 
  -1   5   5     1103.15     1159.58     32.64 o 
   0   5   5     1276.88     1301.39     24.16 o 
   1   5   5        0.66       -0.70      1.54 o 
   2   5   5     3878.58     3835.03     70.34 o 
   3   5   5       69.56       83.64      7.32 o 
   4   5   5      300.74      286.83     14.88 o 
   5   5   5      348.82      371.07     16.97 o 
   6   5   5      108.46      106.86     12.30 o 
  -6   6   5       96.34      100.46     15.04 o 
  -5   6   5      231.53      244.31     34.02 o 
  -4   6   5      487.77      510.90     22.95 o 
  -3   6   5     1297.82     1267.70     31.69 o 
  -2   6   5      303.09      311.14     13.18 o 
  -1   6   5     1712.90     1635.21     34.33 o 
   0   6   5     1512.26     1553.57     25.60 o 
   1   6   5     2945.87     2862.21     47.20 o 
   2   6   5     2262.36     2247.04     45.42 o 
   3   6   5      392.97      414.52     15.36 o 
   4   6   5      241.56      224.82     12.59 o 
   5   6   5       16.43       10.35      5.36 o 
   6   6   5       80.26       89.43     11.57 o 
  -5   7   5      315.94      330.69     27.77 o 
  -4   7   5      161.06      195.67     15.94 o 
  -3   7   5     2907.86     3004.18     80.08 o 
  -2   7   5      272.83      239.51     11.19 o 
  -1   7   5     4148.09     4043.94    105.64 o 
   0   7   5      573.56      563.30     14.25 o 
   1   7   5       30.65       36.83      4.00 o 
   2   7   5      708.84      716.12     17.22 o 
   3   7   5       89.92       85.76      8.18 o 
   4   7   5      794.55      805.13     21.26 o 
   5   7   5        0.19        5.37      5.18 o 
   6   7   5      269.72      314.38     19.25 o 
  -5   8   5        1.64        9.73      7.18 o 
  -4   8   5      178.92      195.63     16.49 o 
  -3   8   5      140.20      116.63     16.70 o 
  -2   8   5      451.66      484.90     21.06 o 
  -1   8   5      693.82      686.50     24.91 o 
   0   8   5       50.42       52.00      7.94 o 
   1   8   5      380.17      359.59     10.35 o 
   2   8   5      749.12      734.30     19.29 o 
   3   8   5      697.48      673.65     21.33 o 
   4   8   5      772.70      775.96     25.03 o 
   5   8   5       66.01       62.57      9.50 o 
   6   8   5      471.08      472.86     22.30 o 
  -5   9   5        2.23       10.30      7.81 o 
  -4   9   5       43.43       43.74     14.65 o 
  -3   9   5        1.65        9.79      7.02 o 
  -2   9   5        9.66        6.99      5.56 o 
  -1   9   5     1352.81     1408.97     32.93 o 
   0   9   5      857.49      896.04     20.93 o 
   1   9   5     2877.87     2806.91     48.53 o 
   2   9   5      132.22      126.19      9.14 o 
   3   9   5      471.65      474.17     19.97 o 
   4   9   5       20.80       25.44      8.91 o 
   5   9   5        9.34        1.41      5.40 o 
   6   9   5      225.94      219.19     17.26 o 
  -5  10   5        0.46       -0.91      9.97 o 
  -4  10   5      308.98      330.58     29.65 o 
  -3  10   5        0.42       -3.72      5.40 o 
  -2  10   5      667.21      663.34     34.88 o 
  -1  10   5      135.88      150.39     10.40 o 
   0  10   5     3903.95     4063.54     59.37 o 
   1  10   5       61.18       52.60      7.06 o 
   2  10   5        4.77        6.37      3.96 o 
   3  10   5      202.98      209.49     17.69 o 
   4  10   5       75.03       79.88      9.76 o 
   5  10   5      146.47      169.30     14.45 o 
  -4  11   5      107.62      110.29     19.97 o 
  -3  11   5       57.25       47.69     13.09 o 
  -2  11   5       16.29       22.21      8.91 o 
  -1  11   5       47.59       55.23      7.47 o 
   0  11   5      331.39      337.11     11.02 o 
   1  11   5      790.52      778.43     28.44 o 
   2  11   5      205.26      218.08     16.54 o 
   3  11   5      721.33      715.55     23.77 o 
   4  11   5      184.46      192.98     16.91 o 
   5  11   5      605.29      555.83     23.88 o 
  -4  12   5      146.24      138.75     22.67 o 
  -3  12   5       64.23       71.06     15.86 o 
  -2  12   5      350.99      352.20     26.39 o 
  -1  12   5      480.91      510.22     22.72 o 
   0  12   5      738.10      781.06     24.87 o 
   1  12   5       25.69       35.14      6.67 o 
   2  12   5     1236.69     1180.55     41.05 o 
   3  12   5        3.76        3.47      4.32 o 
   4  12   5      356.56      336.93     18.08 o 
   5  12   5       27.01       12.89      8.19 o 
  -3  13   5      550.18      564.00     37.62 o 
  -2  13   5      598.83      600.00     36.35 o 
  -1  13   5       49.66       58.28      8.45 o 
   0  13   5       13.49        0.49      5.87 o 
   1  13   5      334.16      311.69     20.73 o 
   2  13   5        5.49       20.00      9.97 o 
   3  13   5      178.85      189.80     17.88 o 
   4  13   5        8.79        2.23      5.64 o 
  -3  14   5      143.21      122.99     21.30 o 
  -2  14   5       23.09       26.18     11.02 o 
  -1  14   5        1.82        3.24      5.92 o 
   0  14   5        3.88       -0.50      5.70 o 
   1  14   5        0.75        5.31      5.63 o 
   2  14   5      466.45      485.27     26.42 o 
   3  14   5       70.21       50.17     11.10 o 
   4  14   5      178.96      166.73     23.39 o 
  -2  15   5       20.82       14.95      7.93 o 
  -1  15   5      249.08      263.03     28.77 o 
   0  15   5      170.13      182.21     17.30 o 
   1  15   5      933.12      981.62     72.53 o 
   2  15   5      166.52      176.56     19.05 o 
   3  15   5      305.50      300.83     32.63 o 
   0  16   5       35.86       66.57     18.42 o 
   1  16   5      207.31      223.56     21.93 o 
   2  16   5       25.99       28.24     10.53 o 
  -2 -14   6        0.95        3.47      6.67 o 
   2 -14   6      489.01      496.45     39.27 o 
  -3 -13   6      198.87      213.50     29.60 o 
  -2 -13   6        3.73        1.11      5.30 o 
   1 -13   6       35.17       59.51     17.40 o 
   2 -13   6      292.31      315.39     33.12 o 
   3 -13   6       76.73       86.01     21.76 o 
  -4 -12   6      495.69      472.71     19.22 o 
  -3 -12   6      194.99      188.74     15.99 o 
  -2 -12   6       28.64       22.84      6.54 o 
  -1 -12   6      961.22     1035.86     57.09 o 
   1 -12   6      227.80      207.91     24.70 o 
   2 -12   6      285.07      365.36     32.46 o 
   3 -12   6        5.19        2.00     11.79 o 
  -4 -11   6      432.19      438.41     19.87 o 
  -3 -11   6       31.81       38.59      8.06 o 
  -2 -11   6       66.81       67.56     10.51 o 
  -1 -11   6      684.57      645.27     33.60 o 
   1 -11   6       21.90       14.70     13.12 o 
   2 -11   6      374.13      380.97     32.91 o 
   3 -11   6      172.89      187.52     27.76 o 
   4 -11   6      182.10      164.57     27.79 o 
  -5 -10   6       37.48       29.54     11.90 o 
  -4 -10   6      231.82      241.20     17.23 o 
  -3 -10   6      275.95      264.81     19.37 o 
  -2 -10   6      276.99      284.36     14.02 o 
  -1 -10   6      534.59      588.12     20.65 o 
   0 -10   6       83.47       74.74     15.97 o 
   1 -10   6     1629.08     1636.42     68.29 o 
   2 -10   6        5.13       10.46     10.67 o 
   3 -10   6     1034.97     1059.30     58.04 o 
   4 -10   6        0.74        1.30     12.84 o 
  -5  -9   6        7.56        1.47      6.52 o 
  -4  -9   6     1172.49     1187.16     33.54 o 
  -3  -9   6      269.08      270.46     14.75 o 
  -2  -9   6      197.55      238.38     13.25 o 
  -1  -9   6       42.78       33.54      6.05 o 
   0  -9   6      731.12      781.94     36.60 o 
   1  -9   6      566.57      555.56     25.29 o 
   2  -9   6      845.34      887.67     47.44 o 
   3  -9   6       66.26       52.46     15.65 o 
   4  -9   6      329.12      286.02     32.32 o 
   5  -9   6       53.86       18.88     11.30 o 
  -5  -8   6      246.39      223.93     41.51 o 
  -4  -8   6       99.71      107.22     10.50 o 
  -3  -8   6      154.00      160.93     19.40 o 
  -2  -8   6      259.40      257.05     12.56 o 
  -1  -8   6       30.11       34.97      5.70 o 
   0  -8   6      118.94      114.31     10.88 o 
   1  -8   6       89.87       78.22     11.70 o 
   2  -8   6       43.37       32.24     10.25 o 
   3  -8   6     2813.58     2791.76    106.99 o 
   4  -8   6        0.16        3.02     11.05 o 
   5  -8   6      531.48      514.45     42.60 o 
  -5  -7   6       13.68       16.49      7.88 o 
  -4  -7   6      962.51      938.00     34.63 o 
  -3  -7   6       91.05       74.87      8.16 o 
  -2  -7   6     3234.97     3101.36     61.41 o 
  -1  -7   6       60.26       71.58      6.04 o 
   0  -7   6     1314.07     1390.00     40.01 o 
   1  -7   6      328.65      312.77     13.24 o 
   2  -7   6      756.29      801.04     30.82 o 
   3  -7   6      539.86      526.60     35.69 o 
   4  -7   6      446.70      149.66     19.93 o 
   5  -7   6       65.43       61.06     18.81 o 
  -6  -6   6       23.88       14.30     14.77 o 
  -5  -6   6      729.68      727.60     31.04 o 
  -4  -6   6      733.94      680.43     34.91 o 
  -3  -6   6     1758.30     1777.61     34.81 o 
  -2  -6   6      163.07      153.19      9.34 o 
  -1  -6   6      436.52      460.91     19.47 o 
   0  -6   6     2510.29     2751.68     68.03 o 
   1  -6   6       74.48      111.23     12.93 o 
   2  -6   6       79.52       69.05     12.30 o 
   3  -6   6       91.86       69.01     10.67 o 
   4  -6   6      163.43      170.43     23.26 o 
   5  -6   6      772.85      843.74     50.92 o 
   6  -6   6        0.26       -7.12     14.74 o 
  -6  -5   6       66.45       90.76     13.90 o 
  -5  -5   6      222.08      190.24     42.62 o 
  -4  -5   6       21.53       12.65      6.36 o 
  -3  -5   6       11.65       13.46      3.55 o 
  -2  -5   6      330.83      346.45     11.30 o 
  -1  -5   6      255.97      256.47     13.19 o 
   0  -5   6     2426.27     2589.82     95.37 o 
   1  -5   6      416.20      426.69     18.25 o 
   2  -5   6       40.27       46.60      5.91 o 
   3  -5   6      917.51      881.07     24.99 o 
   4  -5   6     1374.05     1299.03     61.44 o 
   5  -5   6      426.58      469.15     36.18 o 
   6  -5   6      176.22      137.17     25.83 o 
  -6  -4   6       24.01       30.20     10.01 o 
  -5  -4   6       17.25       18.51      8.26 o 
  -4  -4   6      366.28      353.89     24.67 o 
  -3  -4   6      587.19      555.73     15.25 o 
  -2  -4   6     1237.42     1247.43     50.02 o 
  -1  -4   6     2567.19     2440.02    101.45 o 
   0  -4   6      254.46      230.79     18.00 o 
   1  -4   6      749.45      704.71     24.29 o 
   2  -4   6      528.46      512.97     19.61 o 
   3  -4   6      207.67      191.34     23.80 o 
   4  -4   6      269.99      305.40     12.03 o 
   5  -4   6        0.35       -6.35      8.74 o 
   6  -4   6        3.39        2.98     12.53 o 
  -6  -3   6       57.44       38.68     10.54 o 
  -5  -3   6      526.73      547.71     25.57 o 
  -4  -3   6      776.97      774.27     23.56 o 
  -3  -3   6     1146.48     1163.14     29.00 o 
  -2  -3   6      487.84      460.96     14.20 o 
  -1  -3   6      354.03      529.61     23.37 o 
   0  -3   6        1.97       -0.28      3.97 o 
   1  -3   6     1985.56     2072.17     71.76 o 
   2  -3   6      190.32      170.26      8.98 o 
   3  -3   6      120.30      119.42      8.62 o 
   4  -3   6      299.88      288.05     13.94 o 
   5  -3   6      649.80      672.87     44.86 o 
   6  -3   6      591.93      540.95     39.72 o 
  -6  -2   6      236.83      220.96     19.52 o 
  -5  -2   6       49.24       47.92      9.92 o 
  -4  -2   6      506.29      515.37     18.55 o 
  -3  -2   6      262.92      280.07     12.09 o 
  -2  -2   6       50.72       56.96     19.11 o 
  -1  -2   6      510.14      457.80     17.81 o 
   0  -2   6       90.91       78.17      7.80 o 
   1  -2   6     2065.35     2101.13     54.79 o 
   2  -2   6     1396.90     1317.83     36.77 o 
   3  -2   6      340.57      317.83     13.05 o 
   4  -2   6      624.04      654.28     21.36 o 
   5  -2   6      553.79      548.44     25.52 o 
   6  -2   6      322.10      359.25     37.34 o 
  -6  -1   6      174.32      160.76     25.35 o 
  -5  -1   6      124.73      134.00     24.04 o 
  -4  -1   6       39.18       44.99      8.86 o 
  -3  -1   6     1681.79     1612.91     36.04 o 
  -2  -1   6     1604.14     1658.76     44.30 o 
  -1  -1   6     5202.80     5218.62     95.46 o 
   0  -1   6     2969.72     3312.08    114.43 o 
   1  -1   6      381.76      302.92     13.67 o 
   2  -1   6        1.71        1.44      2.12 o 
   3  -1   6     2260.19     2235.93     46.85 o 
   4  -1   6        2.80        1.86      3.73 o 
   5  -1   6      160.76      202.80     16.39 o 
   6  -1   6       11.80        8.46      9.53 o 
  -6   0   6      233.72      228.77     28.91 o 
  -5   0   6       39.58       23.72      9.00 o 
  -4   0   6     1178.18     1181.80     30.99 o 
  -3   0   6       56.79       61.87      6.19 o 
  -2   0   6     2420.36     2443.98     60.35 o 
  -1   0   6        9.07       10.40      2.80 o 
   0   0   6      250.16      364.78     26.19 o 
   1   0   6      259.14      242.28     11.78 o 
   2   0   6      178.68      215.87      8.04 o 
   3   0   6     1442.50     1410.42     32.43 o 
   4   0   6      135.09      126.18      9.22 o 
   5   0   6       79.33       83.45     11.35 o 
   6   0   6      600.91      653.81     54.48 o 
  -6   1   6       41.16       38.67     10.46 o 
  -5   1   6      204.03      208.24     17.16 o 
  -4   1   6      367.73      367.18     13.02 o 
  -3   1   6        1.68        5.52      2.88 o 
  -2   1   6      880.86      865.25     27.53 o 
  -1   1   6      912.58      925.99     27.97 o 
   0   1   6     2877.92     3030.70     73.95 o 
   1   1   6      881.80      827.24     25.47 o 
   2   1   6      184.08      201.72      7.58 o 
   3   1   6     2208.21     2181.88     39.21 o 
   4   1   6       31.21       35.80      7.48 o 
   5   1   6     1036.77     1093.59     30.93 o 
   6   1   6       21.91       16.04     16.35 o 
  -6   2   6        5.89        0.60      6.96 o 
  -5   2   6      397.74      381.82     20.95 o 
  -4   2   6      552.52      571.96     19.96 o 
  -3   2   6      114.46      116.38      7.29 o 
  -2   2   6     4550.96     4482.98     82.13 o 
  -1   2   6       87.43      113.74      8.16 o 
   0   2   6    18556.36    19698.95    429.32 o 
   1   2   6      284.89      292.84     12.55 o 
   2   2   6       53.61       36.45      4.04 o 
   3   2   6      513.53      506.51     13.30 o 
   4   2   6      532.47      533.47     15.36 o 
   5   2   6      270.18      270.63     21.35 o 
   6   2   6        3.25        7.66      9.13 o 
  -6   3   6       26.80       25.26     12.09 o 
  -5   3   6      658.68      698.18     29.26 o 
  -4   3   6      752.42      756.77     23.88 o 
  -3   3   6     1012.20      993.32     26.09 o 
  -2   3   6      418.82      384.75     17.23 o 
  -1   3   6      396.15      424.84     13.14 o 
   0   3   6     5859.48     6404.55    145.49 o 
   1   3   6     2187.89     2394.31     46.95 o 
   2   3   6     1777.98     1769.71     31.65 o 
   3   3   6      229.30      226.83      6.79 o 
   4   3   6      278.96      278.64     11.05 o 
   5   3   6      670.57      679.14     34.38 o 
   6   3   6      353.06      356.00     24.81 o 
  -6   4   6        7.84        0.15      9.68 o 
  -5   4   6      471.31      441.72     49.27 o 
  -4   4   6      151.50      171.98     14.68 o 
  -3   4   6      340.55      334.93     13.73 o 
  -2   4   6      584.51      548.17     20.14 o 
  -1   4   6      207.00      231.27     14.21 o 
   0   4   6     6251.87     6416.55    116.35 o 
   1   4   6        0.58        1.64      1.89 o 
   2   4   6     3331.04     3363.89     49.07 o 
   3   4   6      221.49      211.85      7.28 o 
   4   4   6     1071.65     1057.85     25.54 o 
   5   4   6      852.87      870.06     27.22 o 
   6   4   6       83.85      118.63     23.74 o 
  -6   5   6       15.84       15.04      8.64 o 
  -5   5   6      242.83      303.64     21.06 o 
  -4   5   6       28.21       29.25      7.71 o 
  -3   5   6      726.70      763.77     27.20 o 
  -2   5   6     2064.62     1927.40     51.87 o 
  -1   5   6      250.13      196.24      9.13 o 
   0   5   6     1238.79     1168.48     22.86 o 
   1   5   6     2145.91     2202.72     33.79 o 
   2   5   6      234.82      201.95      5.82 o 
   3   5   6       97.53      120.85      8.72 o 
   4   5   6     1073.57     1073.19     29.21 o 
   5   5   6        3.69        4.24      5.05 o 
   6   5   6       11.68        6.92      6.41 o 
  -5   6   6      204.86      236.31     19.14 o 
  -4   6   6       53.07       43.47      9.43 o 
  -3   6   6     2277.39     2238.58     48.64 o 
  -2   6   6        9.26        6.73      3.52 o 
  -1   6   6        3.77        4.98      2.37 o 
   0   6   6      117.03       97.61      5.65 o 
   1   6   6      129.02      134.18      5.96 o 
   2   6   6     1955.75     1892.29     27.37 o 
   3   6   6      190.04      210.06      9.69 o 
   4   6   6      437.45      433.74     17.19 o 
   5   6   6        2.54       -1.16      4.79 o 
   6   6   6      195.93      223.67     30.23 o 
  -5   7   6       51.59       62.94     11.66 o 
  -4   7   6       84.60       69.41     11.48 o 
  -3   7   6      924.99      928.32     31.51 o 
  -2   7   6        9.84        8.81      3.77 o 
  -1   7   6      403.43      445.02     15.03 o 
   0   7   6      574.06      605.82     20.81 o 
   1   7   6     2037.45     2058.62     36.68 o 
   2   7   6     1368.35     1283.92     26.14 o 
   3   7   6      271.16      299.53     13.53 o 
   4   7   6      637.39      647.10     22.15 o 
   5   7   6      108.55      103.28     11.14 o 
   6   7   6      519.67      548.06     23.75 o 
  -5   8   6        1.91       -0.48      6.36 o 
  -4   8   6        9.40        4.39      5.22 o 
  -3   8   6      375.84      381.73     37.07 o 
  -2   8   6        3.51        6.11      3.80 o 
  -1   8   6     2353.39     2258.17     40.07 o 
   0   8   6      222.35      216.78     15.07 o 
   1   8   6     2609.73     2618.02     45.40 o 
   2   8   6      114.84      122.99      7.69 o 
   3   8   6       14.85       17.39      4.86 o 
   4   8   6     1039.41      990.35     29.40 o 
   5   8   6      214.64      219.90     15.35 o 
   6   8   6       92.97      100.33     12.64 o 
  -5   9   6       48.84       38.98     10.86 o 
  -4   9   6       28.98       28.15      8.21 o 
  -3   9   6      148.08      163.41     34.65 o 
  -2   9   6      465.24      500.32     22.57 o 
  -1   9   6      123.94      122.59      7.69 o 
   0   9   6        0.96        4.28      3.03 o 
   1   9   6      461.28      463.00     13.70 o 
   2   9   6      239.56      239.54     10.57 o 
   3   9   6      422.78      422.81     17.06 o 
   4   9   6      261.80      273.41     15.35 o 
   5   9   6       49.37       53.73     18.57 o 
   6   9   6      298.64      310.29     19.91 o 
  -4  10   6      120.57      135.45     21.02 o 
  -3  10   6        7.19        6.07      6.98 o 
  -2  10   6      172.52      174.68     18.95 o 
  -1  10   6      462.39      495.01     21.21 o 
   0  10   6      159.98      153.74      9.47 o 
   1  10   6      573.24      571.28     24.72 o 
   2  10   6      120.71      127.03      9.71 o 
   3  10   6      223.08      236.19     13.93 o 
   4  10   6        0.57        3.33      4.63 o 
   5  10   6      170.59      189.03     28.05 o 
  -4  11   6       76.57       49.58     14.46 o 
  -3  11   6       26.63       21.12     10.35 o 
  -2  11   6      413.09      446.52     28.88 o 
  -1  11   6     1091.00     1028.08     27.89 o 
   0  11   6      335.46      339.79     12.38 o 
   1  11   6       41.48       45.49      6.94 o 
   2  11   6      458.57      456.90     32.27 o 
   3  11   6        7.47        3.69      4.59 o 
   4  11   6       43.60       44.11      8.23 o 
   5  11   6      182.45      144.61     14.02 o 
  -4  12   6      213.98      193.42     26.25 o 
  -3  12   6       81.19       67.13     16.14 o 
  -2  12   6      396.17      406.31     28.53 o 
  -1  12   6       16.02       19.35      7.53 o 
   0  12   6       38.16       53.82      7.34 o 
   1  12   6      162.41      142.70     13.55 o 
   2  12   6       76.05       88.12     12.37 o 
   3  12   6      248.72      251.70     19.26 o 
   4  12   6      135.69      108.61     12.98 o 
   5  12   6       23.61       17.56      7.88 o 
  -3  13   6       78.22       88.22     18.32 o 
  -2  13   6       12.08       25.43     13.07 o 
  -1  13   6       22.23        9.66      5.58 o 
   0  13   6      111.34      150.04     25.90 o 
   1  13   6      319.10      310.99     21.15 o 
   2  13   6      910.41      899.38     53.58 o 
   3  13   6      334.06      318.12     22.44 o 
   4  13   6      177.66      174.91     17.95 o 
  -2  14   6      134.55      112.42     19.26 o 
  -1  14   6      119.73      136.21     15.66 o 
   0  14   6      423.07      465.47     27.51 o 
   1  14   6      302.50      278.95     21.04 o 
   2  14   6      526.44      522.45     46.67 o 
   3  14   6       26.67       32.55      9.18 o 
   4  14   6       95.47      100.77     19.53 o 
  -1  15   6      418.54      413.92     34.91 o 
   0  15   6        1.85       -0.94      8.83 o 
   1  15   6       36.10       43.80     11.10 o 
   2  15   6      125.25       97.90     42.95 o 
   3  15   6       96.22       92.73     15.38 o 
   0  16   6      350.78      454.03     38.35 o 
   1  16   6        6.21       12.02      8.44 o 
  -2 -14   7      184.40      226.19     27.34 o 
  -1 -14   7      289.05      272.05     29.30 o 
  -3 -13   7      307.47      287.77     30.22 o 
  -2 -13   7        2.21       11.40      8.40 o 
  -1 -13   7     1558.59     1531.82     67.83 o 
   2 -13   7        6.27        1.16     12.14 o 
  -3 -12   7       92.43       95.53     19.76 o 
  -2 -12   7      279.85      292.24     28.97 o 
  -1 -12   7       49.80       47.86     12.84 o 
   1 -12   7      396.89      374.66     32.81 o 
   2 -12   7      268.52      316.90     33.30 o 
   3 -12   7      164.29      170.36     27.02 o 
  -4 -11   7      121.56      106.41     12.64 o 
  -3 -11   7       84.59       95.92      9.80 o 
  -2 -11   7        5.91        7.88      5.34 o 
  -1 -11   7      616.22      591.51     35.48 o 
   1 -11   7     2446.03     2626.49    100.04 o 
   2 -11   7        1.63       11.54     13.54 o 
   3 -11   7      341.84      298.55     32.91 o 
   4 -11   7       94.08       55.55     19.19 o 
  -4 -10   7       97.31      102.10     25.21 o 
  -3 -10   7      552.17      578.92     19.14 o 
  -2 -10   7      197.92      203.94     13.41 o 
  -1 -10   7      550.12      563.92     25.11 o 
   0 -10   7     1856.92     2055.26     89.69 o 
   1 -10   7      190.78      162.40     21.51 o 
   2 -10   7       83.22      104.32     19.83 o 
   3 -10   7      319.01      270.89     30.63 o 
   4 -10   7      440.85      441.26     38.95 o 
  -5  -9   7        1.11        1.58      7.83 o 
  -4  -9   7      538.76      580.58     27.77 o 
  -3  -9   7       73.71       76.32      9.27 o 
  -2  -9   7      134.65      125.49     10.43 o 
  -1  -9   7       83.03       82.20      8.39 o 
   0  -9   7      168.12      167.99     14.15 o 
   1  -9   7     2107.88     2076.91     60.32 o 
   2  -9   7       44.25       28.04     13.40 o 
   3  -9   7     1117.68     1261.59     63.55 o 
   4  -9   7        2.27        2.77     11.58 o 
   5  -9   7      165.83       85.34     22.00 o 
  -5  -8   7       14.93       14.84      7.92 o 
  -4  -8   7      656.38      599.92     27.56 o 
  -3  -8   7        2.62        9.11      5.30 o 
  -2  -8   7      163.87      160.28     10.75 o 
  -1  -8   7      969.88      983.86     23.00 o 
   0  -8   7      148.44      171.57     13.37 o 
   1  -8   7     1014.77     1062.64     43.22 o 
   2  -8   7      543.23      554.11     35.62 o 
   3  -8   7      166.55      156.85     23.62 o 
   4  -8   7       26.89       42.46     16.56 o 
   5  -8   7       15.90       26.70     15.02 o 
  -5  -7   7      111.07       75.60     12.42 o 
  -4  -7   7      153.85      150.70     30.25 o 
  -3  -7   7      136.49      123.74      9.99 o 
  -2  -7   7     1697.70     1719.69     39.36 o 
  -1  -7   7       10.24        6.64      3.74 o 
   0  -7   7      833.30      831.29     28.88 o 
   1  -7   7      405.37      353.70     14.78 o 
   2  -7   7      304.91      260.54     14.89 o 
   3  -7   7      667.80      610.53     39.02 o 
   4  -7   7       50.51       35.44     15.12 o 
   5  -7   7      281.40      253.77     31.34 o 
  -5  -6   7       46.06       35.72      9.58 o 
  -4  -6   7      397.50      362.81     20.45 o 
  -3  -6   7       49.90       47.46      5.82 o 
  -2  -6   7      246.92      236.32     10.17 o 
  -1  -6   7        0.31        2.63      7.32 o 
   0  -6   7       16.04       19.09      6.28 o 
   1  -6   7      681.12      652.13     20.23 o 
   2  -6   7      704.20      692.11     48.83 o 
   3  -6   7      157.13      205.92     12.36 o 
   5  -6   7      138.19      127.55     24.81 o 
  -6  -5   7       26.93       21.04      9.97 o 
  -5  -5   7       68.24       69.02     11.87 o 
  -4  -5   7      866.75      774.01     30.28 o 
  -3  -5   7      140.68      141.23     10.28 o 
  -2  -5   7      448.56      479.72     14.05 o 
  -1  -5   7      281.35      305.99     23.16 o 
   0  -5   7     2455.07     2408.03     61.10 o 
   1  -5   7       48.35       52.79      7.38 o 
   2  -5   7      898.43      934.06     25.59 o 
   3  -5   7      168.36      185.22     11.56 o 
   4  -5   7      264.72      252.07     28.35 o 
   5  -5   7      153.98      181.52     26.60 o 
   6  -5   7       27.05       23.86     15.65 o 
  -6  -4   7       69.12       65.81     12.70 o 
  -5  -4   7      567.41      545.72     26.51 o 
  -4  -4   7        0.52        1.94      4.82 o 
  -3  -4   7       39.31       52.06      7.01 o 
  -2  -4   7     2098.83     2208.90     46.09 o 
  -1  -4   7     1533.80     1416.44     39.74 o 
   0  -4   7      625.84      599.62     33.16 o 
   1  -4   7      800.03      733.32     28.99 o 
   2  -4   7      681.48      665.15     21.30 o 
   3  -4   7      673.04      601.46     31.00 o 
   4  -4   7      626.73      594.72     21.54 o 
   5  -4   7       95.29      102.07     13.37 o 
   6  -4   7      226.54      211.87     29.05 o 
  -6  -3   7      456.79      469.96     26.50 o 
  -5  -3   7       44.90       63.49     11.29 o 
  -4  -3   7      105.70      112.77     10.22 o 
  -3  -3   7      319.66      310.73     17.55 o 
  -2  -3   7       13.88       12.43      3.57 o 
  -1  -3   7        4.06        3.87      3.23 o 
   0  -3   7     1385.92     1404.13     58.92 o 
   1  -3   7       34.54       36.39      6.51 o 
   2  -3   7     1373.61     1345.63     31.71 o 
   3  -3   7      127.77      123.82      9.30 o 
   4  -3   7      314.83      333.67     15.52 o 
   5  -3   7       36.63       46.05     19.91 o 
   6  -3   7       93.70      121.76     23.51 o 
  -6  -2   7        3.79       -5.43      6.29 o 
  -5  -2   7      212.00      171.15     16.41 o 
  -4  -2   7      232.39      243.68     13.62 o 
  -3  -2   7     2460.11     2363.43     49.49 o 
  -2  -2   7       93.39       92.21      9.34 o 
  -1  -2   7      127.36      132.95     16.23 o 
   0  -2   7     3978.12     4323.93    148.33 o 
   1  -2   7     5130.80     4940.82     90.94 o 
   2  -2   7      282.89      231.46     14.81 o 
   3  -2   7     1271.56     1305.56     32.09 o 
   4  -2   7       26.97       15.45      5.33 o 
   5  -2   7        5.10       15.01      7.49 o 
   6  -2   7      104.78      111.41     17.83 o 
  -6  -1   7      339.45      265.50     21.51 o 
  -5  -1   7        3.08        5.62      8.21 o 
  -4  -1   7     1824.33     1714.41     46.70 o 
  -3  -1   7      783.26      796.74     22.68 o 
  -2  -1   7      257.07      207.24     12.20 o 
  -1  -1   7     3818.87     3857.08    134.50 o 
   1  -1   7     1964.25     1906.81     49.60 o 
   2  -1   7        3.39        3.52      3.23 o 
   3  -1   7       65.51       62.48      6.65 o 
   4  -1   7      900.41      912.45     26.37 o 
   5  -1   7      331.44      335.99     20.10 o 
   6  -1   7      109.37      112.44     15.23 o 
  -6   0   7      144.16      153.56     17.68 o 
  -5   0   7      341.02      296.58     20.61 o 
  -4   0   7      225.00      256.67     14.23 o 
  -3   0   7      260.52      250.32      9.94 o 
  -2   0   7     1123.69     1081.63     32.87 o 
  -1   0   7      824.28      741.43     23.53 o 
   0   0   7      544.19      590.66     33.95 o 
   1   0   7     3864.32     3769.13     90.51 o 
   2   0   7     3693.86     3793.89     71.89 o 
   3   0   7     2613.85     2558.91     52.78 o 
   4   0   7      311.05      331.87     15.87 o 
   5   0   7      651.02      671.10     28.39 o 
   6   0   7       12.64       12.28      7.69 o 
  -6   1   7        2.46       -2.87      7.24 o 
  -5   1   7       76.22       82.44     22.60 o 
  -4   1   7      649.19      601.40     17.73 o 
  -3   1   7      204.12      200.24      9.39 o 
  -2   1   7     6355.43     6284.41    112.07 o 
  -1   1   7      635.80      367.81     23.48 o 
   0   1   7       88.39       65.57      7.23 o 
   1   1   7    12308.64    12563.50    332.97 o 
   2   1   7      436.64      384.48     11.48 o 
   3   1   7     1345.28     1369.56     32.83 o 
   4   1   7       12.40        9.63      4.65 o 
   5   1   7       48.66       49.77      9.88 o 
   6   1   7       94.15      107.52     16.00 o 
  -6   2   7      432.76      468.49     26.15 o 
  -5   2   7      586.14      570.63     26.42 o 
  -4   2   7      291.95      306.80     12.77 o 
  -3   2   7      361.72      367.83     12.45 o 
  -2   2   7     2041.86     2065.18     44.64 o 
  -1   2   7       90.90       86.11     15.28 o 
   0   2   7     5780.97     6186.09    290.90 o 
   1   2   7        4.23        2.42      2.51 o 
   2   2   7       35.84       37.54      4.08 o 
   3   2   7      319.25      292.03     13.84 o 
   4   2   7     1148.39     1149.28     30.61 o 
   5   2   7     1142.72     1192.48     33.42 o 
   6   2   7       77.16       77.98     14.40 o 
  -6   3   7       34.76       29.29     13.39 o 
  -5   3   7      569.99      598.92     29.25 o 
  -4   3   7        9.74        4.14      5.01 o 
  -3   3   7      196.50      204.45      9.68 o 
  -2   3   7     1090.02     1109.38     27.32 o 
  -1   3   7       84.84       80.94     14.43 o 
   0   3   7     1775.13     1751.77     97.49 o 
   1   3   7     2283.17     2137.87     37.61 o 
   2   3   7      757.12      711.84     14.79 o 
   3   3   7     3599.21     3622.35     48.88 o 
   4   3   7      881.55      899.31     21.82 o 
   5   3   7     1550.75     1550.88     61.83 o 
   6   3   7        0.65        2.45      8.41 o 
  -6   4   7       32.02       24.17     13.32 o 
  -5   4   7       15.98        8.98      6.45 o 
  -4   4   7      808.14      811.41     28.50 o 
  -3   4   7      312.57      280.46     11.16 o 
  -2   4   7     1795.29     1786.94     46.89 o 
  -1   4   7      753.65      696.78     19.05 o 
   0   4   7     2269.87     2293.09     45.67 o 
   1   4   7      790.15      833.01     18.17 o 
   2   4   7     7174.34     7382.02     92.03 o 
   3   4   7      140.05      169.05      8.60 o 
   4   4   7      618.26      640.18     17.77 o 
   5   4   7      537.16      542.94     27.20 o 
   6   4   7       34.37       38.53     11.52 o 
  -5   5   7      347.62      355.55     20.52 o 
  -4   5   7      465.39      448.74     30.67 o 
  -3   5   7      527.67      510.13     15.78 o 
  -2   5   7        4.62        6.97      3.16 o 
  -1   5   7       26.82       29.05      4.83 o 
   0   5   7      988.06     1014.76     23.90 o 
   1   5   7      415.75      405.14     10.13 o 
   2   5   7      689.74      649.84     12.56 o 
   3   5   7      769.74      774.14     19.18 o 
   4   5   7        9.55       13.11      5.19 o 
   5   5   7     1484.57     1518.15     39.80 o 
   6   5   7       75.19       87.45     14.73 o 
  -5   6   7       13.86        7.80     13.72 o 
  -4   6   7      410.98      415.45     21.40 o 
  -3   6   7        3.37        5.35      3.91 o 
  -2   6   7      460.91      429.48     13.50 o 
  -1   6   7      157.79      142.45     10.90 o 
   0   6   7      259.64      245.30     10.26 o 
   1   6   7      251.03      233.98      7.06 o 
   2   6   7     6383.09     6304.81     87.16 o 
   3   6   7     1106.86     1079.04     24.21 o 
   4   6   7     1964.77     2016.36     46.37 o 
   5   6   7       23.98       17.83      6.59 o 
   6   6   7      189.96      202.99     16.03 o 
  -5   7   7      275.19      277.63     26.25 o 
  -4   7   7       87.77       67.83     10.95 o 
  -3   7   7     1741.75     1696.81     47.67 o 
  -2   7   7       87.84       79.69      6.97 o 
  -1   7   7      909.29      913.43     20.55 o 
   0   7   7      387.86      419.48     14.30 o 
   1   7   7     1074.39     1091.69     18.56 o 
   2   7   7     2601.25     2592.73     45.50 o 
   3   7   7      682.11      687.98     20.48 o 
   4   7   7        4.53        2.45      4.32 o 
   5   7   7        1.87        6.53      5.79 o 
   6   7   7       53.72       51.26     10.09 o 
  -5   8   7      488.47      538.38     27.55 o 
  -4   8   7       86.67       82.20     12.43 o 
  -3   8   7       16.57       24.82      9.76 o 
  -2   8   7       39.65       34.65      5.36 o 
  -1   8   7       20.47       21.41      4.10 o 
   0   8   7      147.03      150.31      9.22 o 
   1   8   7       22.05       20.88      3.51 o 
   2   8   7       25.92       20.59      4.24 o 
   3   8   7        1.90        0.68      3.87 o 
   4   8   7      849.74      874.06     27.56 o 
   5   8   7       19.92       18.44      6.90 o 
   6   8   7      843.26      883.27     31.61 o 
  -5   9   7      102.64       81.87     13.86 o 
  -4   9   7        6.40        4.57      5.86 o 
  -3   9   7        6.17        5.73      6.33 o 
  -2   9   7      261.37      263.77     20.49 o 
  -1   9   7     1791.18     1778.96     34.52 o 
   0   9   7      324.35      304.58     13.11 o 
   1   9   7       86.30      103.65      8.69 o 
   2   9   7        2.37        1.25      3.27 o 
   3   9   7      917.60      846.48     25.78 o 
   4   9   7      938.73      937.33     29.13 o 
   5   9   7     1274.32     1263.82     37.34 o 
  -4  10   7       61.42       49.78     10.11 o 
  -3  10   7      208.32      247.24     24.98 o 
  -2  10   7      918.31      941.99     33.06 o 
  -1  10   7      138.10      152.71     10.82 o 
   0  10   7       62.19       77.09      6.49 o 
   1  10   7       81.99       70.57      7.99 o 
   2  10   7      264.07      268.50     11.50 o 
   3  10   7      245.31      233.91     14.15 o 
   4  10   7       91.73       77.26      9.83 o 
   5  10   7        1.89       -0.33      5.87 o 
  -4  11   7      261.58      278.37     29.19 o 
  -3  11   7      165.16      141.82     15.31 o 
  -2  11   7        6.00       11.39      7.23 o 
  -1  11   7       23.65       25.32      7.26 o 
   0  11   7       26.25       22.06      5.15 o 
   1  11   7      370.58      408.31     16.87 o 
   2  11   7      171.85      188.77     15.86 o 
   3  11   7        3.97        6.93      5.18 o 
   4  11   7      182.01      147.26     13.66 o 
   5  11   7      170.28      174.42     15.32 o 
  -3  12   7        1.28        1.68      5.12 o 
  -2  12   7       18.57       29.54      8.68 o 
  -1  12   7      178.49      204.30     15.81 o 
   0  12   7     1258.90     1289.23     44.14 o 
   1  12   7      263.04      274.87     15.31 o 
   2  12   7      263.58      290.74     20.34 o 
   3  12   7      573.30      547.89     26.88 o 
   4  12   7      133.82      114.75     12.00 o 
  -3  13   7       50.77       50.87     11.63 o 
  -2  13   7      712.50      754.90     31.45 o 
  -1  13   7      196.59      186.54     17.69 o 
   0  13   7      151.99      184.91     16.40 o 
   1  13   7       32.87       44.54      8.02 o 
   2  13   7      172.03      170.09     20.40 o 
   3  13   7       87.89       85.62     14.46 o 
   4  13   7       99.70       86.58     17.82 o 
  -2  14   7       83.06       84.39     13.41 o 
  -1  14   7        2.36        4.58      6.21 o 
   0  14   7       41.47       49.55     10.97 o 
   1  14   7      460.86      210.26     27.79 o 
   2  14   7      199.30      173.82     17.93 o 
   3  14   7       50.97       41.28     14.69 o 
  -1  15   7       92.63      103.93     14.20 o 
   0  15   7      669.67      767.54     34.14 o 
   1  15   7        5.93        2.92      9.02 o 
   2  15   7       58.17       79.45     14.55 o 
  -1 -14   8      185.48      148.89     23.97 o 
  -2 -13   8       10.11       10.39      9.05 o 
  -1 -13   8      306.23      300.97     29.72 o 
   2 -13   8      522.87      515.33     40.07 o 
  -3 -12   8       56.65       48.44     12.43 o 
  -2 -12   8      161.70      129.20     20.49 o 
  -1 -12   8     1050.44     1000.80     50.99 o 
   1 -12   8      507.19      490.73     37.58 o 
   2 -12   8       94.74       85.13     21.62 o 
   3 -12   8       76.00       57.44     20.32 o 
  -4 -11   8      219.23      223.93     17.55 o 
  -3 -11   8      666.12      647.54     21.38 o 
  -2 -11   8      240.97      259.54     15.79 o 
  -1 -11   8      106.49      117.38     18.95 o 
   1 -11   8      169.67      128.96     21.72 o 
   2 -11   8      492.55      536.63     39.23 o 
   3 -11   8      153.51      107.38     22.49 o 
  -4 -10   8      210.93      218.27     24.49 o 
  -3 -10   8      157.50      144.51     11.07 o 
  -2 -10   8       47.78       52.35     11.89 o 
  -1 -10   8      271.80      254.66     35.05 o 
   1 -10   8     1239.36     1257.28     59.93 o 
   2 -10   8      120.97       81.90     19.33 o 
   3 -10   8       64.77       26.21     15.23 o 
   4 -10   8       24.44       12.63     14.18 o 
  -4  -9   8       51.39       39.16     20.70 o 
  -3  -9   8      363.36      364.50     16.95 o 
  -2  -9   8       15.59       17.77      5.64 o 
  -1  -9   8     1361.73     1269.86     41.21 o 
   0  -9   8      369.51      390.63     20.89 o 
   1  -9   8     1312.27     1225.69     56.99 o 
   2  -9   8        0.80        3.12     10.63 o 
   3  -9   8       37.02       18.63     14.91 o 
   4  -9   8      178.49      172.61     27.05 o 
  -5  -8   8      126.95      105.60     15.31 o 
  -4  -8   8      365.99      357.27     22.28 o 
  -3  -8   8       22.79       23.03      5.69 o 
  -2  -8   8      513.27      525.04     16.61 o 
  -1  -8   8      171.48      149.07     13.26 o 
   0  -8   8       84.27       69.74     10.06 o 
   1  -8   8      437.18      435.80     17.70 o 
   2  -8   8        8.01       -0.98      9.68 o 
   3  -8   8      842.30      860.27     50.25 o 
   4  -8   8        0.39       -7.93     10.49 o 
   5  -8   8      111.71       35.23     14.74 o 
  -5  -7   8        4.89        4.30      6.77 o 
  -4  -7   8        5.16        6.94      6.74 o 
  -3  -7   8       18.26       13.21      5.96 o 
  -2  -7   8       41.33       43.07      5.74 o 
  -1  -7   8      107.35       82.74     10.12 o 
   0  -7   8      167.99      149.92     12.87 o 
   1  -7   8      742.32      675.72     21.93 o 
   2  -7   8      593.86      610.49     21.26 o 
   3  -7   8      763.88      684.15     42.63 o 
   4  -7   8        1.05      -10.98      9.33 o 
   5  -7   8       94.35       56.07     20.81 o 
  -5  -6   8      137.64      109.73     20.28 o 
  -4  -6   8       70.94       78.60     12.13 o 
  -3  -6   8       58.08       59.50      7.95 o 
  -2  -6   8     1092.91     1170.70     26.00 o 
  -1  -6   8       21.12       27.16      6.74 o 
   0  -6   8     1233.43     1278.63     38.89 o 
   1  -6   8      126.63      128.06     14.55 o 
   2  -6   8      471.64      483.57     21.50 o 
   3  -6   8      140.34      106.06     11.84 o 
   4  -6   8       24.64       15.58      9.19 o 
   5  -6   8      371.90      443.08     39.02 o 
  -5  -5   8      273.66      273.88     21.10 o 
  -4  -5   8      561.83      561.98     25.97 o 
  -3  -5   8      330.77      349.06     15.41 o 
  -2  -5   8      158.17      174.42      8.94 o 
  -1  -5   8     1340.36     1296.66     30.81 o 
   0  -5   8       12.81        6.99      3.75 o 
   1  -5   8      305.58      298.43     13.36 o 
   2  -5   8       13.39       10.94      4.68 o 
   3  -5   8      298.33      335.83     15.39 o 
   4  -5   8      491.91      497.20     24.29 o 
   5  -5   8      317.43      276.76     31.83 o 
   6  -5   8       32.46       14.60     15.54 o 
  -6  -4   8       82.22       63.03     12.84 o 
  -5  -4   8      260.81      264.50     20.61 o 
  -4  -4   8        6.83       15.75     14.02 o 
  -3  -4   8        9.42        7.53      4.54 o 
  -2  -4   8      237.15      262.21      9.97 o 
  -1  -4   8       29.15       22.89      6.04 o 
   0  -4   8     1053.39     1131.55     34.91 o 
   1  -4   8      557.25      553.80     21.52 o 
   2  -4   8     1356.00     1328.28     32.89 o 
   3  -4   8       84.64       60.59      7.82 o 
   4  -4   8      697.58      694.89     28.64 o 
   5  -4   8      492.14      548.66     27.40 o 
   6  -4   8       57.10       56.74     19.90 o 
  -6  -3   8      136.37      157.77     46.58 o 
  -5  -3   8      280.20      295.83     21.51 o 
  -4  -3   8      371.22      361.39     27.54 o 
  -3  -3   8      102.35       80.80      8.54 o 
  -2  -3   8     1480.41     1428.09     33.51 o 
  -1  -3   8     1104.10     1087.95     33.20 o 
   0  -3   8      753.22      752.41     19.85 o 
   1  -3   8     1904.22     1759.11     41.95 o 
   2  -3   8       37.76       25.09     11.08 o 
   3  -3   8       74.28       69.68     10.62 o 
   4  -3   8      142.98      138.59     11.33 o 
   5  -3   8      134.24      129.79     15.01 o 
   6  -3   8      221.88      255.82     21.75 o 
  -6  -2   8      133.39      155.61     25.46 o 
  -5  -2   8      133.43      136.49     16.04 o 
  -4  -2   8     1045.84      949.76     30.68 o 
  -3  -2   8     1824.64     1693.08     39.53 o 
  -2  -2   8       58.62       63.35      6.78 o 
  -1  -2   8      278.27      203.63     11.74 o 
   0  -2   8      336.76      371.07     16.82 o 
   1  -2   8       41.85       38.03      5.64 o 
   2  -2   8     1253.03     1256.42     30.79 o 
   3  -2   8      230.14      247.93     12.32 o 
   4  -2   8      340.56      361.66     16.23 o 
   5  -2   8       14.55       17.73      8.28 o 
   6  -2   8      367.34      358.95     24.12 o 
  -6  -1   8      221.23      212.16     20.37 o 
  -5  -1   8      115.79      110.55     14.32 o 
  -4  -1   8     1283.14     1249.06     33.60 o 
  -3  -1   8      614.51      603.25     19.70 o 
  -2  -1   8       15.81       20.83      3.98 o 
  -1  -1   8      643.62      614.93     21.95 o 
   0  -1   8      712.97      317.78     22.77 o 
   1  -1   8     2666.80     2678.10     54.13 o 
   2  -1   8     4093.14     3967.31     94.12 o 
   3  -1   8     1214.02     1132.68     29.43 o 
   4  -1   8        3.16        7.44      4.76 o 
   5  -1   8      150.19      147.62     15.22 o 
   6  -1   8      410.83      445.88     25.78 o 
  -6   0   8      544.51      482.67     27.24 o 
  -5   0   8      148.70      158.72     16.53 o 
  -4   0   8      775.85      802.39     25.47 o 
  -3   0   8      196.70      179.33      9.31 o 
  -2   0   8      115.05      124.28     14.84 o 
  -1   0   8     4124.46     4111.50     90.65 o 
   0   0   8      276.15      298.32     26.95 o 
   1   0   8     2486.87     2298.74     47.54 o 
   2   0   8        5.74        7.60      3.62 o 
   3   0   8      412.37      414.09     15.48 o 
   4   0   8      168.02      178.83     11.60 o 
   5   0   8       63.31       63.91     27.77 o 
   6   0   8      205.73      221.60     16.55 o 
  -6   1   8      219.95      169.96     18.62 o 
  -5   1   8      148.08      144.29     23.32 o 
  -4   1   8      622.74      628.64     26.32 o 
  -3   1   8      125.33      127.07      8.29 o 
  -2   1   8     2240.61     2157.80     45.26 o 
  -1   1   8      295.79      309.46     13.75 o 
   0   1   8       68.05       47.96      7.20 o 
   1   1   8      119.18      149.43     22.07 o 
   2   1   8      694.85      646.70     23.76 o 
   3   1   8     1273.22     1211.20     30.26 o 
   4   1   8     1810.66     1883.81     53.55 o 
   5   1   8     1037.40     1094.23     39.04 o 
   6   1   8      268.49      281.55     23.38 o 
  -6   2   8       70.83       60.58     14.25 o 
  -5   2   8        5.42        1.40      6.32 o 
  -4   2   8      428.12      436.07     17.23 o 
  -3   2   8      104.95      123.41      8.18 o 
  -2   2   8     1030.12      967.36     21.48 o 
  -1   2   8      607.07      576.17     18.21 o 
   0   2   8       11.22        5.22      4.28 o 
   1   2   8     1300.25     1205.91     24.98 o 
   2   2   8      269.61      296.30     10.30 o 
   3   2   8     2617.05     2618.63     54.19 o 
   4   2   8       84.94       67.86     10.02 o 
   5   2   8      450.44      457.45     46.86 o 
   6   2   8      196.65      225.88     21.93 o 
  -6   3   8      100.78      109.75     15.99 o 
  -5   3   8      242.78      258.50     20.00 o 
  -4   3   8      102.62      121.48     17.24 o 
  -3   3   8      250.44      259.80     10.88 o 
  -2   3   8     1733.29     1679.08     32.07 o 
  -1   3   8      759.58      722.37     19.82 o 
   0   3   8     4711.69     4914.71     88.31 o 
   1   3   8       90.76       82.48      5.21 o 
   2   3   8      696.71      621.26     14.15 o 
   3   3   8       73.79       76.88      5.36 o 
   4   3   8       69.06       62.82     12.93 o 
   5   3   8      322.32      315.04     16.91 o 
   6   3   8      166.55      173.75     39.65 o 
  -5   4   8      140.23      173.06     20.39 o 
  -4   4   8      178.69      192.67     21.64 o 
  -3   4   8      663.42      652.93     18.32 o 
  -2   4   8     1674.92     1670.95     36.09 o 
  -1   4   8      459.43      470.73     15.48 o 
   0   4   8     2276.28     2389.53     57.49 o 
   1   4   8      104.94      129.58      5.56 o 
   2   4   8       15.96       13.04      2.63 o 
   3   4   8     2356.70     2373.12     42.78 o 
   4   4   8      212.12      217.34     14.98 o 
   5   4   8     1571.61     1646.30     53.88 o 
   6   4   8       94.15       86.32     17.05 o 
  -5   5   8      186.31      187.33     14.85 o 
  -4   5   8      121.11      105.99     10.54 o 
  -3   5   8      315.87      302.94     12.24 o 
  -2   5   8       21.31       20.88      4.17 o 
  -1   5   8       16.62       10.34      3.89 o 
   0   5   8     1364.41     1398.96     26.45 o 
   1   5   8      746.90      744.38     14.20 o 
   2   5   8     4044.35     4027.34     53.62 o 
   3   5   8      498.13      480.39     14.73 o 
   4   5   8       70.23       71.41      7.34 o 
   5   5   8       25.13       32.50     10.30 o 
   6   5   8        4.57       -3.83      7.32 o 
  -5   6   8      641.55      667.90     25.14 o 
  -4   6   8       75.46       86.04     10.98 o 
  -3   6   8       81.27       91.56      9.13 o 
  -2   6   8      146.18      143.54      8.65 o 
  -1   6   8       43.28       47.29      6.19 o 
   0   6   8      805.55      842.20     22.10 o 
   1   6   8      331.86      328.85      8.79 o 
   2   6   8      563.37      535.28     13.12 o 
   3   6   8       46.76       40.72      6.44 o 
   4   6   8       16.06        7.20      4.83 o 
   5   6   8      109.37      114.27     11.59 o 
   6   6   8        3.38       -0.56      8.79 o 
  -5   7   8      496.17      487.60     21.77 o 
  -4   7   8        4.81        3.68      5.05 o 
  -3   7   8      621.24      579.24     24.57 o 
  -2   7   8        9.63        6.26      3.60 o 
  -1   7   8      645.00      653.13     19.35 o 
   0   7   8      199.72      215.05     10.51 o 
   1   7   8       21.23       19.15      3.48 o 
   2   7   8       87.20       87.90      6.86 o 
   3   7   8       25.89       26.74      5.04 o 
   4   7   8      641.12      636.92     22.57 o 
   5   7   8       37.97       37.59      8.41 o 
   6   7   8      741.30      766.09     36.85 o 
  -5   8   8       34.08       25.36      8.96 o 
  -4   8   8        2.72        1.52      5.15 o 
  -3   8   8      364.22      362.46     33.19 o 
  -2   8   8      163.86      161.29      9.81 o 
  -1   8   8      163.97      166.00     10.52 o 
   0   8   8      258.87      251.03     11.78 o 
   1   8   8       14.36       16.18      3.43 o 
   2   8   8      522.00      554.27     18.06 o 
   3   8   8     1434.65     1515.16     37.50 o 
   4   8   8      177.52      197.25     13.58 o 
   5   8   8      148.94      187.36     17.72 o 
   6   8   8       76.49       67.18     11.30 o 
  -4   9   8       38.10       20.80      6.94 o 
  -3   9   8      158.66      177.35     18.61 o 
  -2   9   8      142.96      155.95     13.79 o 
  -1   9   8     1479.06     1495.98     36.05 o 
   0   9   8       87.62       89.43      8.05 o 
   1   9   8      998.49      997.11     27.17 o 
   2   9   8        1.86        0.44      3.32 o 
   3   9   8      558.70      544.55     20.12 o 
   4   9   8       88.67       75.98      9.54 o 
   5   9   8       17.54        7.58      6.06 o 
  -4  10   8      127.56      118.99     12.86 o 
  -3  10   8        4.99       -2.45      5.90 o 
  -2  10   8      414.55      338.78     72.92 o 
  -1  10   8      361.69      375.97     15.99 o 
   0  10   8     1008.58     1098.85     29.84 o 
   1  10   8       19.52       19.65      5.44 o 
   2  10   8        9.25       11.58      4.47 o 
   3  10   8       42.70       60.33      8.56 o 
   4  10   8     1296.80     1320.46     37.19 o 
   5  10   8       44.82       26.57      7.85 o 
  -4  11   8      148.73      188.55     19.21 o 
  -3  11   8       31.48       29.63     17.14 o 
  -2  11   8      117.97      139.66     32.28 o 
  -1  11   8       91.17       96.25     11.33 o 
   0  11   8       29.30       27.37      9.51 o 
   1  11   8      834.09      876.46     26.65 o 
   2  11   8       40.47       38.50     14.37 o 
   3  11   8      972.50     1001.04     30.12 o 
   4  11   8        4.51       -3.68      4.71 o 
   5  11   8       35.08       23.38      7.69 o 
  -3  12   8       12.11        5.89      6.64 o 
  -2  12   8      423.79      463.46     35.05 o 
  -1  12   8      159.19      162.82     14.62 o 
   0  12   8      981.48     1081.35     38.10 o 
   1  12   8      245.03      267.79     20.27 o 
   2  12   8      402.21      347.12     20.79 o 
   3  12   8       24.40       15.27      7.94 o 
   4  12   8      236.31      239.54     16.32 o 
  -3  13   8       42.56       43.64     11.39 o 
  -2  13   8      208.67      205.51     24.70 o 
  -1  13   8        0.06       -6.03      5.60 o 
   0  13   8      624.12      640.92     29.32 o 
   1  13   8       26.60       25.15     11.39 o 
   2  13   8       47.09       48.69     10.49 o 
   3  13   8       75.80       54.98     11.71 o 
   4  13   8        3.61       14.08      8.15 o 
  -2  14   8      199.24      179.39     17.98 o 
  -1  14   8        8.84       13.41      7.46 o 
   0  14   8      326.59      394.64     23.64 o 
   1  14   8      556.55      562.34     28.52 o 
   2  14   8      595.02      622.19     36.76 o 
   3  14   8      194.69      170.61     18.49 o 
  -1  15   8      149.93      178.17     17.17 o 
   0  15   8      162.42      178.43     26.00 o 
   1  15   8      136.91      147.83     23.44 o 
   2  15   8      337.58      380.82     26.38 o 
  -2 -13   9      130.43      136.99     22.91 o 
  -1 -13   9      376.30      330.27     32.11 o 
   2 -13   9      617.01      694.99     48.70 o 
  -3 -12   9       71.63       89.42     11.58 o 
  -2 -12   9       12.22        8.81      9.47 o 
  -1 -12   9        5.35       16.11      9.54 o 
   2 -12   9        3.70        3.23     12.88 o 
  -3 -11   9        9.31        8.88      7.30 o 
  -2 -11   9      711.86      637.41     39.93 o 
  -1 -11   9      555.58      592.88     37.48 o 
   1 -11   9       48.88       56.04     17.12 o 
   2 -11   9      204.71      199.42     27.97 o 
   3 -11   9       10.75       23.55     14.70 o 
  -4 -10   9       16.42        9.38      7.43 o 
  -3 -10   9      975.76      922.44     29.82 o 
  -2 -10   9      323.80      338.09     29.76 o 
  -1 -10   9      224.11      245.67     24.95 o 
   1 -10   9       86.95       70.50     18.28 o 
   2 -10   9       75.39       67.34     19.05 o 
   3 -10   9      115.23      144.54     24.81 o 
   4 -10   9      100.33      104.36     23.55 o 
  -4  -9   9      546.88      497.30     36.90 o 
  -3  -9   9       21.12       17.60      7.48 o 
  -2  -9   9        2.44        1.56      4.38 o 
  -1  -9   9       29.83       12.84      8.07 o 
   1  -9   9      570.46      558.39     37.09 o 
   2  -9   9       40.45       34.81     15.16 o 
   3  -9   9       12.24       -7.65     12.46 o 
   4  -9   9      198.83      168.08     27.69 o 
  -5  -8   9        0.37       -2.83      6.58 o 
  -4  -8   9      248.32      266.54     20.95 o 
  -3  -8   9        7.34        7.13      6.31 o 
  -2  -8   9       56.52       57.78      8.48 o 
  -1  -8   9     2164.21     2202.82     60.95 o 
   0  -8   9      352.12      379.65     20.51 o 
   1  -8   9      364.30      327.74     23.67 o 
   2  -8   9        2.54       -0.91     10.25 o 
   3  -8   9      384.29      412.13     34.70 o 
   4  -8   9       82.25      112.85     23.65 o 
   5  -8   9      427.70       95.02     20.11 o 
  -5  -7   9        2.32        3.33      9.04 o 
  -4  -7   9      415.79      401.68     22.74 o 
  -3  -7   9       15.74       14.79      6.77 o 
  -2  -7   9     1604.00     1610.13     52.84 o 
  -1  -7   9      113.02       97.71     11.39 o 
   0  -7   9       27.15       23.10      8.07 o 
   1  -7   9       22.86       18.98      8.50 o 
   2  -7   9       33.97       23.24      8.04 o 
   3  -7   9      213.56      172.08     24.28 o 
   4  -7   9        7.91      -10.49     10.67 o 
   5  -7   9       85.39       80.36     21.33 o 
  -5  -6   9       72.55       47.47     10.78 o 
  -4  -6   9      458.43      470.54     24.29 o 
  -3  -6   9      887.89      900.47     27.68 o 
  -2  -6   9       84.34      112.10     13.88 o 
  -1  -6   9        0.99        3.41      4.13 o 
   0  -6   9        8.53        6.03      4.07 o 
   1  -6   9     1134.54     1140.39     30.76 o 
   2  -6   9      195.71      201.95     24.84 o 
   3  -6   9      277.01      268.44     18.14 o 
   4  -6   9        0.77        5.40     10.74 o 
   5  -6   9      205.17      214.26     30.49 o 
  -5  -5   9      313.89      361.92     23.39 o 
  -4  -5   9       39.45       25.52      8.12 o 
  -3  -5   9      399.51      390.79     16.90 o 
  -2  -5   9      783.80      769.97     23.43 o 
  -1  -5   9       61.52       49.18      5.69 o 
   0  -5   9     3970.92     4149.05     78.19 o 
   1  -5   9      474.54      456.99     17.31 o 
   2  -5   9       78.64       82.26      9.97 o 
   3  -5   9      314.16      308.43     18.40 o 
   4  -5   9      227.28      208.69     18.53 o 
   5  -5   9      335.53      333.74     35.44 o 
  -5  -4   9       65.32       67.69     12.10 o 
  -4  -4   9      157.00      209.73     17.56 o 
  -3  -4   9      883.42      843.95     26.00 o 
  -2  -4   9     1822.15     1670.60     38.78 o 
  -1  -4   9     2397.70     2419.82     42.75 o 
   0  -4   9      408.84      436.20     12.83 o 
   1  -4   9       24.26       12.34      8.47 o 
   2  -4   9      164.10      150.59     10.76 o 
   3  -4   9      361.58      379.00     16.64 o 
   4  -4   9      101.51       79.06     11.65 o 
   5  -4   9      151.29      136.23     16.22 o 
   6  -4   9        6.56        9.90     14.14 o 
  -5  -3   9      226.96      254.96     20.96 o 
  -4  -3   9        0.21        7.29      5.22 o 
  -3  -3   9     1648.70     1609.50     39.21 o 
  -2  -3   9       49.50       60.31      7.25 o 
  -1  -3   9      331.82      350.28     11.56 o 
   0  -3   9     1146.14     1191.06     28.33 o 
   1  -3   9       59.75       60.65      7.29 o 
   2  -3   9     3419.71     3358.09     68.15 o 
   3  -3   9        0.09       -4.76      3.43 o 
   4  -3   9       43.98       27.47      8.69 o 
   5  -3   9      247.69      274.36     20.96 o 
   6  -3   9      176.90      123.35     17.24 o 
  -5  -2   9      367.00      336.08     23.29 o 
  -4  -2   9      308.26      297.97     19.76 o 
  -3  -2   9      112.02       96.00      9.32 o 
  -2  -2   9       56.47       62.35      6.18 o 
  -1  -2   9      967.93      911.50     23.84 o 
   0  -2   9     1554.67     1588.04     50.52 o 
   1  -2   9     5358.54     5140.58    112.84 o 
   2  -2   9      100.81      103.87      8.71 o 
   3  -2   9      155.68      148.54     10.68 o 
   4  -2   9      335.34      361.99     16.89 o 
   5  -2   9       31.90        8.76     14.95 o 
   6  -2   9      294.99      323.82     24.57 o 
  -6  -1   9      167.32      179.97     20.19 o 
  -5  -1   9      239.03      224.51     19.42 o 
  -4  -1   9       23.21       39.05      9.23 o 
  -3  -1   9     1031.29     1016.26     28.04 o 
  -2  -1   9        7.47        7.43      3.34 o 
  -1  -1   9     2376.68     2311.30     47.61 o 
   0  -1   9      889.49      785.50    126.25 o 
   1  -1   9     2059.95     2023.53     44.19 o 
   2  -1   9      608.44      394.96     47.46 o 
   3  -1   9      308.84      326.63     14.58 o 
   4  -1   9      492.45      497.65     19.65 o 
   5  -1   9        1.32        2.70      7.00 o 
   6  -1   9      363.64      369.45     31.60 o 
  -6   0   9      301.57      280.26     23.28 o 
  -5   0   9      215.93      228.81     19.62 o 
  -4   0   9      279.58      279.76     19.13 o 
  -3   0   9     1012.43     1035.33     24.17 o 
  -2   0   9     1905.38     1898.93     35.46 o 
  -1   0   9        4.38        3.74      3.34 o 
   0   0   9       17.97       24.61      5.06 o 
   1   0   9     1496.44     1383.96     32.99 o 
   2   0   9     1532.67     1433.96     37.26 o 
   3   0   9     4879.56     4882.64     93.89 o 
   4   0   9       24.97       23.62      6.37 o 
   5   0   9       14.04       14.45      9.68 o 
   6   0   9      789.72      850.68     40.13 o 
  -5   1   9       76.34       72.48     12.08 o 
  -4   1   9      192.19      219.94     17.24 o 
  -3   1   9        2.96        2.30      3.61 o 
  -2   1   9      316.51      319.94     11.37 o 
  -1   1   9     2754.14     2780.32     80.23 o 
   0   1   9        0.26        1.78      3.50 o 
   1   1   9     2176.17     2137.05     45.83 o 
   2   1   9      284.52      263.06     12.05 o 
   3   1   9      757.86      754.00     22.72 o 
   4   1   9     1292.52     1323.54     42.88 o 
   5   1   9      443.35      466.56     25.08 o 
   6   1   9      288.82      326.06     26.43 o 
  -5   2   9       32.05       27.08      8.66 o 
  -4   2   9       55.50       63.33      8.46 o 
  -3   2   9       50.58       48.91      6.19 o 
  -2   2   9     2472.99     2427.75     43.26 o 
  -1   2   9     2943.06     2849.27     65.81 o 
   0   2   9     1894.76     1986.16     43.00 o 
   1   2   9       15.05        7.37      7.77 o 
   2   2   9        6.11        8.23      3.81 o 
   3   2   9     1372.94     1291.16     32.26 o 
   4   2   9      751.67      741.81     29.82 o 
   5   2   9       75.63      103.93     21.18 o 
   6   2   9       36.94       27.04     10.84 o 
  -5   3   9       55.62       44.45     10.46 o 
  -4   3   9      386.89      414.20     23.46 o 
  -3   3   9        2.31        2.33      3.50 o 
  -2   3   9     1916.14     1930.14     36.37 o 
  -1   3   9      306.17      297.66     12.33 o 
   0   3   9       32.24       40.00      4.48 o 
   1   3   9      353.74      342.84     11.34 o 
   2   3   9       25.33       29.81      4.42 o 
   3   3   9     2754.64     2671.97     48.47 o 
   4   3   9       47.06       61.05     12.45 o 
   5   3   9      128.00      132.89     12.54 o 
   6   3   9      150.66      170.61     19.85 o 
  -5   4   9      243.44      238.85     16.41 o 
  -4   4   9      781.27      816.80     27.13 o 
  -3   4   9      345.80      332.05     17.25 o 
  -2   4   9        3.69        9.81      3.59 o 
  -1   4   9      777.12      748.98     18.19 o 
   0   4   9     2318.70     2386.47     61.57 o 
   1   4   9       85.37       77.34      5.86 o 
   2   4   9      915.07      911.46     16.94 o 
   3   4   9        4.58        3.58      3.49 o 
   4   4   9        9.98        1.71      4.76 o 
   5   4   9      826.77      847.48     36.20 o 
   6   4   9       44.75       13.36     17.90 o 
  -5   5   9      481.06      523.78     24.70 o 
  -4   5   9      923.78      970.56     29.13 o 
  -3   5   9      204.14      193.46     21.23 o 
  -2   5   9      357.92      354.02     12.57 o 
  -1   5   9       39.41       53.71      5.55 o 
   0   5   9     3340.25     3320.37     99.61 o 
   1   5   9      885.22      914.39     20.81 o 
   2   5   9       71.84       49.41      4.72 o 
   3   5   9      266.95      289.08     24.76 o 
   4   5   9      609.51      624.06     20.66 o 
   5   5   9      482.04      447.77     25.37 o 
   6   5   9       43.54       62.17     13.52 o 
  -5   6   9      177.86      176.94     15.06 o 
  -4   6   9       87.91       97.55     10.90 o 
  -3   6   9      264.51      307.46     16.50 o 
  -2   6   9       32.25       40.88      5.84 o 
  -1   6   9      141.76      134.12      9.22 o 
   0   6   9      109.24      111.45      7.82 o 
   1   6   9     1342.15     1355.69     24.71 o 
   2   6   9      206.21      231.02     10.02 o 
   3   6   9       16.19       16.00      4.58 o 
   4   6   9     1264.23     1311.32     57.48 o 
   5   6   9       18.63       11.05     12.04 o 
   6   6   9       35.53       18.11     10.73 o 
  -5   7   9       23.66       35.40      9.20 o 
  -4   7   9       42.10       31.80      7.91 o 
  -3   7   9      444.31      463.45     18.43 o 
  -2   7   9       65.21       52.08      6.44 o 
  -1   7   9        2.21        5.61      3.16 o 
   0   7   9     1678.16     1734.66     39.02 o 
   1   7   9      378.83      370.14     11.48 o 
   2   7   9     1031.95     1034.91     23.94 o 
   3   7   9      149.69      130.28      9.02 o 
   4   7   9      143.64      153.75     12.57 o 
   5   7   9        1.76        5.96      5.36 o 
   6   7   9      250.95      236.21     22.76 o 
  -4   8   9      167.14      167.31     16.58 o 
  -3   8   9      764.01      797.31     25.67 o 
  -2   8   9        1.44        0.02      4.40 o 
  -1   8   9     1190.42     1200.40     51.67 o 
   0   8   9      248.72      265.71     19.94 o 
   1   8   9     2839.34     2852.20     44.99 o 
   2   8   9       26.14       22.69      7.65 o 
   3   8   9       70.40       75.40      7.63 o 
   4   8   9      116.22      144.89     12.30 o 
   5   8   9        1.93        3.30      5.62 o 
  -4   9   9       52.09       39.55     10.16 o 
  -3   9   9      858.06      866.72     27.40 o 
  -2   9   9      227.68      225.39     16.34 o 
  -1   9   9      497.22      497.73     22.05 o 
   0   9   9        0.71        4.42      4.18 o 
   1   9   9       68.15       62.93      7.88 o 
   2   9   9     1841.80     1814.89     36.53 o 
   3   9   9      301.94      305.93     15.37 o 
   4   9   9      848.52      848.01     28.07 o 
   5   9   9       99.55      108.15     12.41 o 
  -4  10   9       74.86       76.56     17.23 o 
  -3  10   9      530.64      516.25     57.58 o 
  -2  10   9       14.99       10.39      5.75 o 
  -1  10   9     1052.18     1079.81     35.33 o 
   0  10   9      327.28      334.81     15.34 o 
   1  10   9     1255.00     1282.13     33.75 o 
   2  10   9       21.55       21.04      4.98 o 
   3  10   9      731.84      745.40     26.44 o 
   4  10   9       85.01       68.13      9.75 o 
   5  10   9      107.13       88.24     11.47 o 
  -3  11   9       45.55       47.41     10.41 o 
  -2  11   9      111.39      149.91     15.09 o 
  -1  11   9      837.07      879.34     31.77 o 
   0  11   9      216.39      253.88     26.46 o 
   1  11   9      815.68      779.86     25.38 o 
   2  11   9      421.45      427.09     27.26 o 
   3  11   9      311.47      310.67     16.99 o 
   4  11   9      237.42      232.51     21.32 o 
   5  11   9       63.78       48.85     10.65 o 
  -3  12   9        3.06       -2.44     16.49 o 
  -2  12   9      496.88      529.61     26.04 o 
  -1  12   9        2.62        7.57      8.21 o 
   0  12   9      164.67      139.17     21.65 o 
   1  12   9      498.25      502.43     20.53 o 
   2  12   9      420.76      374.85     21.77 o 
   3  12   9      881.61      832.28     35.01 o 
   4  12   9        2.34        2.28      5.47 o 
  -2  13   9      395.32      410.06     24.02 o 
  -1  13   9       42.19       52.95     10.62 o 
   0  13   9      640.26      610.78     41.44 o 
   1  13   9     1138.78     1206.13     42.84 o 
   2  13   9      649.78      665.63     30.74 o 
   3  13   9      532.60      497.20     27.30 o 
   4  13   9      238.50      257.78     24.32 o 
  -2  14   9       95.53       81.77     13.62 o 
  -1  14   9       32.17       17.20      8.35 o 
   0  14   9      682.25      707.45     45.93 o 
   1  14   9       36.46       34.17     10.30 o 
   2  14   9      596.14      622.68     32.23 o 
   3  14   9       21.61       23.21     14.70 o 
   0  15   9       14.53       27.44     14.81 o 
   1  15   9      134.75      156.12     24.25 o 
   2  15   9      156.64      180.83     19.73 o 
  -1 -13  10       78.34       80.39     18.95 o 
   0 -13  10       39.53       37.30     14.35 o 
  -2 -12  10        2.98        2.82      6.91 o 
  -1 -12  10       17.36       18.88     10.56 o 
   0 -12  10      114.30      148.29     22.63 o 
   2 -12  10      429.86      514.28     40.95 o 
  -3 -11  10       39.91       42.60     11.49 o 
  -2 -11  10      105.33       87.22     13.56 o 
  -1 -11  10      436.20      400.73     31.27 o 
   0 -11  10      109.01      100.74     18.70 o 
   1 -11  10      181.58      169.06     25.76 o 
   2 -11  10        3.77       16.84     15.51 o 
   3 -11  10        0.20      -15.47     12.56 o 
  -3 -10  10      197.13      207.56     15.90 o 
  -2 -10  10        1.34        0.25      5.54 o 
  -1 -10  10      250.28      299.91     28.25 o 
   0 -10  10       69.11       63.86     14.25 o 
   1 -10  10       76.11       49.48     17.12 o 
   2 -10  10       19.34        0.53     12.70 o 
   3 -10  10       11.73       24.77     15.72 o 
  -4  -9  10        7.94        4.47      7.65 o 
  -3  -9  10      597.14      606.72     53.72 o 
  -2  -9  10        0.66        1.15      5.38 o 
  -1  -9  10        3.92       10.77      8.46 o 
   0  -9  10      117.60       98.81     16.81 o 
   1  -9  10      552.12      572.18     51.04 o 
   2  -9  10      229.75      202.96     27.09 o 
   3  -9  10      278.17      269.95     32.07 o 
   4  -9  10       25.75       22.04     15.69 o 
  -4  -8  10      538.70      579.02     29.15 o 
  -3  -8  10      344.99      391.47     38.21 o 
  -2  -8  10       36.09       56.57     10.10 o 
  -1  -8  10      782.60      803.42     41.90 o 
   0  -8  10      285.91      292.70     18.05 o 
   1  -8  10      848.43      854.67     32.54 o 
   2  -8  10       58.61       41.37     14.91 o 
   3  -8  10       58.68       67.55     19.83 o 
   4  -8  10       12.22       15.09     14.00 o 
  -5  -7  10      165.20      152.68     19.62 o 
  -4  -7  10      184.44      167.72     17.41 o 
  -3  -7  10       53.08       52.30     10.14 o 
  -2  -7  10      241.51      234.23     20.94 o 
  -1  -7  10      345.58      333.01     14.96 o 
   0  -7  10       54.73       69.60      8.59 o 
   1  -7  10        4.07       -3.33      6.46 o 
   2  -7  10        0.05       -2.00      7.04 o 
   3  -7  10       40.29       38.56     14.81 o 
   4  -7  10      115.27      132.01     24.39 o 
   5  -7  10      117.65       95.06     24.49 o 
  -5  -6  10        1.47       11.38     10.00 o 
  -4  -6  10       72.38       62.17     11.60 o 
  -3  -6  10        0.16       12.16      6.28 o 
  -2  -6  10     1750.38     1681.34     40.92 o 
  -1  -6  10      344.35      322.88     16.62 o 
   0  -6  10      193.18      164.09     11.16 o 
   1  -6  10     1286.52     1300.75     34.60 o 
   2  -6  10      303.88      285.21     18.11 o 
   3  -6  10     1271.44     1267.44     42.75 o 
   4  -6  10      199.68      186.78     27.23 o 
   5  -6  10        3.26       -2.67     12.67 o 
  -5  -5  10      171.33      151.46     17.97 o 
  -4  -5  10      871.91      901.79     35.46 o 
  -3  -5  10      805.09      734.96     24.82 o 
  -2  -5  10     2615.83     2520.39     54.34 o 
  -1  -5  10       11.59       17.14      4.39 o 
   0  -5  10     1558.90     1673.93     32.65 o 
   1  -5  10       28.06       13.79      5.51 o 
   2  -5  10      466.21      464.30     18.91 o 
   3  -5  10      115.25      101.51     12.71 o 
   4  -5  10       44.73       70.46     16.04 o 
   5  -5  10        8.78        8.07     13.79 o 
  -5  -4  10      920.28     1011.70     40.14 o 
  -4  -4  10       14.79       26.12     10.68 o 
  -3  -4  10       96.69       97.46     10.24 o 
  -2  -4  10      279.57      271.81     17.92 o 
  -1  -4  10       59.96       73.65      6.60 o 
   0  -4  10     2125.56     2270.62     40.76 o 
   1  -4  10       26.65       17.42      5.81 o 
   2  -4  10        3.60       -0.75      4.49 o 
   3  -4  10      808.44      895.67     33.76 o 
   4  -4  10        6.34       12.71      8.03 o 
   5  -4  10      571.71      598.68     30.46 o 
  -5  -3  10        2.63        7.88      8.18 o 
  -4  -3  10      611.21      511.62     24.76 o 
  -3  -3  10        9.25       18.28      5.38 o 
  -2  -3  10     1062.73     1096.03     46.30 o 
  -1  -3  10      753.58      729.43     18.30 o 
   0  -3  10     2491.61     2609.05     44.97 o 
   1  -3  10      135.94      135.78     11.50 o 
   2  -3  10     4042.75     3936.57     79.24 o 
   3  -3  10       20.68       21.43      5.90 o 
   4  -3  10     1528.72     1577.27     50.55 o 
   5  -3  10       61.80       40.00     11.26 o 
  -5  -2  10      460.98      477.86     26.40 o 
  -4  -2  10        9.70       -2.88      8.12 o 
  -3  -2  10     1367.79     1343.32     35.27 o 
  -2  -2  10       11.27        7.18      3.61 o 
  -1  -2  10     1775.56     1805.63     34.06 o 
   0  -2  10      547.07      529.44     19.21 o 
   1  -2  10     1703.07     1645.13     39.09 o 
   2  -2  10      360.13      342.23     17.22 o 
   3  -2  10       34.32       33.40      6.88 o 
   4  -2  10      288.51      283.70     16.04 o 
   5  -2  10      158.39      139.10     16.37 o 
   6  -2  10       22.89       21.79     10.15 o 
  -5  -1  10      160.53      176.78     21.00 o 
  -4  -1  10     1329.56     1280.63     42.82 o 
  -3  -1  10       40.06       45.81      9.17 o 
  -2  -1  10       20.21       16.79      4.17 o 
  -1  -1  10      434.72      405.37     14.70 o 
   0  -1  10     2114.20     2114.20     43.91 o 
   1  -1  10     1683.30     1554.02     37.25 o 
   2  -1  10      355.31      302.29     13.97 o 
   3  -1  10      359.66      359.09     16.02 o 
   4  -1  10     1306.50     1374.87     37.27 o 
   5  -1  10      184.64      197.83     18.53 o 
   6  -1  10      732.56      745.71     35.03 o 
  -5   0  10        2.60       10.85      8.32 o 
  -4   0  10        3.13        3.82      6.14 o 
  -3   0  10     1340.56     1357.91     29.85 o 
  -2   0  10      208.63      213.72      9.80 o 
  -1   0  10     3666.96     3655.70     70.85 o 
   0   0  10     1198.09     1244.82     25.52 o 
   1   0  10     2686.23     2622.09     55.30 o 
   2   0  10     2570.69     2442.62     64.96 o 
   3   0  10     2374.22     2317.58     51.80 o 
   4   0  10      271.88      281.11     19.22 o 
   5   0  10      152.68      158.14     17.14 o 
   6   0  10        5.33        2.48      7.09 o 
  -5   1  10      213.77      186.22     18.80 o 
  -4   1  10      217.61      175.84     16.27 o 
  -3   1  10      766.44      811.91     21.56 o 
  -2   1  10     2624.56     2622.74     49.93 o 
  -1   1  10      316.11      358.94     16.41 o 
   0   1  10        1.93        1.62      2.82 o 
   1   1  10      675.76      654.84     30.19 o 
   2   1  10      131.64      124.27     11.55 o 
   3   1  10      472.00      458.26     17.68 o 
   4   1  10      516.26      509.27     25.11 o 
   5   1  10      107.33      135.17     15.87 o 
   6   1  10        3.77        0.08      6.97 o 
  -5   2  10       22.43       27.60      9.68 o 
  -4   2  10      166.59      175.90     15.05 o 
  -3   2  10       27.42       24.84      5.95 o 
  -2   2  10      783.49      754.32     19.45 o 
  -1   2  10      508.67      494.05     18.03 o 
   0   2  10      165.72      197.46      7.31 o 
   1   2  10     1302.76     1319.12     40.33 o 
   2   2  10        5.84        3.34      3.74 o 
   3   2  10      537.31      539.84     23.06 o 
   4   2  10     2448.91     2539.41     69.80 o 
   5   2  10      593.90      674.81     25.75 o 
   6   2  10      119.73      138.13     18.63 o 
  -5   3  10        1.79       -9.27      6.53 o 
  -4   3  10       50.23       49.50      8.31 o 
  -3   3  10     1518.68     1514.79     43.87 o 
  -2   3  10      310.05      289.90     11.50 o 
  -1   3  10        4.64        7.91      4.16 o 
   0   3  10      585.76      592.34     15.53 o 
   1   3  10      284.57      272.68     13.73 o 
   2   3  10      525.52      515.41     13.21 o 
   3   3  10     1195.94     1225.13     32.72 o 
   4   3  10      514.96      532.26     21.14 o 
   5   3  10      457.87      444.33     20.66 o 
   6   3  10        0.74        2.55      9.27 o 
  -5   4  10       44.08       38.73      9.39 o 
  -4   4  10      304.19      330.05     16.75 o 
  -3   4  10       81.91       71.59      8.40 o 
  -2   4  10      851.98      792.25     47.75 o 
  -1   4  10     1407.31     1363.86     28.33 o 
   0   4  10       33.68       34.93      4.58 o 
   1   4  10        5.21        7.13      3.53 o 
   2   4  10       30.29       34.77      5.18 o 
   3   4  10        3.76        4.34      4.70 o 
   4   4  10      188.24      203.52     13.99 o 
   5   4  10      531.00      523.20     22.42 o 
   6   4  10      215.11      208.95     26.42 o 
  -5   5  10      317.65      334.94     25.24 o 
  -4   5  10        2.47        0.10      5.61 o 
  -3   5  10       76.87       75.94     15.18 o 
  -2   5  10       68.57       58.82      6.52 o 
  -1   5  10      850.41      785.70     17.09 o 
   0   5  10     2372.76     2393.06     48.75 o 
   1   5  10      621.45      571.49     16.00 o 
   2   5  10      726.76      736.50     16.85 o 
   3   5  10       37.02       41.55      5.97 o 
   4   5  10       60.53       75.57      9.97 o 
   5   5  10     1895.74     1959.06     62.14 o 
   6   5  10      172.85      122.98     17.51 o 
  -5   6  10      181.88      194.59     16.09 o 
  -4   6  10        1.24       -2.56      5.27 o 
  -3   6  10       10.82        3.06      4.59 o 
  -2   6  10      706.77      722.30     22.17 o 
  -1   6  10      272.21      244.48     11.93 o 
   0   6  10     1280.16     1328.79     32.89 o 
   1   6  10        6.10        5.20      3.54 o 
   2   6  10     1202.15     1232.40     26.97 o 
   3   6  10       25.49       25.90      5.31 o 
   4   6  10      417.03      423.14     15.74 o 
   5   6  10        9.09       21.20      8.64 o 
   6   6  10        0.65        5.32      9.52 o 
  -4   7  10       25.55       19.10      7.17 o 
  -3   7  10      503.28      511.53     33.73 o 
  -2   7  10      193.46      205.15     20.67 o 
  -1   7  10      664.78      689.53     18.45 o 
   0   7  10      246.35      223.45     15.28 o 
   1   7  10      246.44      256.75     10.73 o 
   2   7  10      671.88      713.01     19.31 o 
   3   7  10       60.65       62.33      7.17 o 
   4   7  10      111.21      126.21     11.30 o 
   5   7  10       91.78      107.15     15.00 o 
  -4   8  10      305.73      323.91     18.88 o 
  -3   8  10      488.11      502.09     33.50 o 
  -2   8  10       38.27       29.76      6.36 o 
  -1   8  10      166.98      170.51     13.59 o 
   0   8  10      891.25      888.63     33.07 o 
   1   8  10      377.06      354.21     14.79 o 
   2   8  10      529.76      521.50     16.50 o 
   3   8  10       64.81       60.39      7.30 o 
   4   8  10      331.05      341.24     19.11 o 
   5   8  10        4.36        1.12      9.06 o 
  -4   9  10      240.46      229.72     16.73 o 
  -3   9  10      580.78      542.81     21.57 o 
  -2   9  10      204.09      249.52     23.36 o 
  -1   9  10      712.87      750.74     33.37 o 
   0   9  10       17.68       15.67      7.82 o 
   1   9  10      400.77      396.71     29.19 o 
   2   9  10      176.11      199.11     11.08 o 
   3   9  10      150.60      143.79     13.05 o 
   4   9  10      202.72      206.33     14.98 o 
   5   9  10      314.25      347.44     20.24 o 
  -4  10  10        1.54       -0.28      6.25 o 
  -3  10  10      849.14      846.21     34.22 o 
  -2  10  10      177.06      173.88     33.60 o 
  -1  10  10     1051.63     1072.95     36.00 o 
   0  10  10      159.79      115.38     19.55 o 
   1  10  10       15.72       22.69     10.49 o 
   2  10  10      928.81      900.50     31.98 o 
   3  10  10      168.42      166.43     24.85 o 
   4  10  10      285.35      273.57     17.26 o 
   5  10  10       56.06       84.60     12.19 o 
  -3  11  10       30.21       32.86     10.11 o 
  -2  11  10      123.48      117.33     27.04 o 
  -1  11  10      345.14      350.93     20.00 o 
   0  11  10      198.80      261.63     27.62 o 
   1  11  10     1038.28     1025.53     37.23 o 
   2  11  10       12.42        9.88      5.88 o 
   3  11  10      157.00      162.08     18.91 o 
   4  11  10      546.58      540.82     22.99 o 
  -3  12  10       25.22       22.73      9.24 o 
  -2  12  10       48.09       52.05     15.30 o 
  -1  12  10      671.48      674.99     28.75 o 
   0  12  10      176.92      197.59     25.55 o 
   1  12  10      507.33      510.46     36.72 o 
   2  12  10       51.83       45.35     10.38 o 
   3  12  10      158.54      194.57     18.66 o 
   4  12  10      232.18      231.63     16.83 o 
  -2  13  10      710.77      831.71     35.32 o 
  -1  13  10        2.79        3.51     12.53 o 
   0  13  10      493.10      538.28     40.04 o 
   1  13  10       60.92       42.39     13.83 o 
   2  13  10       54.52       45.26     13.09 o 
   3  13  10      434.70      393.79     25.26 o 
  -1  14  10        0.43        3.51     13.26 o 
   0  14  10      108.44      137.83     23.83 o 
   1  14  10      855.54      843.68     36.35 o 
   2  14  10      120.33      131.64     35.72 o 
  -1 -12  11      114.11      133.69     22.95 o 
   0 -12  11      331.08      388.10     34.88 o 
  -2 -11  11       58.17       69.53     12.98 o 
  -1 -11  11      154.94      140.75     22.07 o 
   0 -11  11        1.90        7.54      9.16 o 
   1 -11  11      257.94      221.07     29.55 o 
   2 -11  11      377.46      405.64     39.30 o 
  -3 -10  11       49.42       53.45     12.23 o 
  -2 -10  11      108.92      141.90     19.63 o 
  -1 -10  11      236.56      252.68     26.88 o 
   0 -10  11      223.58      275.84     27.62 o 
   1 -10  11      571.72      500.59     38.53 o 
   2 -10  11      159.66       94.81     23.26 o 
   3 -10  11       38.48       33.58     17.19 o 
  -3  -9  11      114.04      122.57     20.12 o 
  -2  -9  11       63.25       52.91     10.48 o 
  -1  -9  11      194.57      166.06     15.23 o 
   0  -9  11        0.10        6.46      7.12 o 
   1  -9  11      755.68      809.22     33.03 o 
   2  -9  11       72.39       59.55     19.97 o 
   3  -9  11       15.83       15.37     14.63 o 
   4  -9  11       25.69       -1.89     15.02 o 
  -4  -8  11      122.52      148.64     24.62 o 
  -3  -8  11      125.88      159.61     16.60 o 
  -2  -8  11      119.03      118.04     13.86 o 
  -1  -8  11      396.35      382.97     19.97 o 
   0  -8  11        0.71       -4.52      4.57 o 
   1  -8  11       61.76       40.82     16.16 o 
   2  -8  11      487.44      504.37     55.23 o 
   3  -8  11      510.43      588.25     43.62 o 
   4  -8  11      199.37      240.19     32.84 o 
  -4  -7  11      133.82      122.53     19.00 o 
  -3  -7  11       15.05       15.74      6.67 o 
  -2  -7  11      160.13      138.86     35.76 o 
  -1  -7  11      902.19      907.51     31.91 o 
   0  -7  11        0.62        7.56      5.64 o 
   1  -7  11     1229.86     1211.07     40.84 o 
   2  -7  11      217.77      190.38     29.30 o 
   3  -7  11      589.74      544.77     40.67 o 
   4  -7  11        1.31       -8.42     11.68 o 
  -4  -6  11      275.95      314.74     35.93 o 
  -3  -6  11      108.53       85.94     12.59 o 
  -2  -6  11      275.65      305.01     17.61 o 
  -1  -6  11       64.80       57.39      9.12 o 
   0  -6  11       28.30       24.38      5.78 o 
   1  -6  11      531.85      512.69     18.89 o 
   2  -6  11      536.71      487.24     24.44 o 
   3  -6  11       98.47       80.29     13.86 o 
   4  -6  11      293.56      313.42     34.04 o 
   5  -6  11       48.22       29.44     18.00 o 
  -5  -5  11       35.06       27.30     19.21 o 
  -4  -5  11      150.28      119.97     29.48 o 
  -3  -5  11       21.39       12.25      6.32 o 
  -2  -5  11      608.05      659.33     34.72 o 
  -1  -5  11      277.48      253.11     13.19 o 
   0  -5  11       79.39       89.39      7.33 o 
   1  -5  11       72.00       74.18      7.38 o 
   2  -5  11       74.16       80.43     11.78 o 
   3  -5  11     2574.81     2585.09     71.76 o 
   4  -5  11       92.62       76.79     38.81 o 
   5  -5  11      461.63      457.50     40.84 o 
  -5  -4  11      431.15      412.40     26.07 o 
  -4  -4  11       38.61       64.89     12.10 o 
  -3  -4  11        1.93        3.38      5.18 o 
  -2  -4  11      471.85      489.79     18.90 o 
  -1  -4  11      107.65      108.21      8.06 o 
   0  -4  11      914.77      964.30     26.43 o 
   1  -4  11       43.55       29.80      5.22 o 
   2  -4  11     1609.19     1565.61     58.72 o 
   3  -4  11      263.92      308.61     20.68 o 
   4  -4  11      470.63      483.98     53.69 o 
   5  -4  11      293.52      275.81     50.09 o 
  -5  -3  11      312.97      309.62     24.14 o 
  -4  -3  11      325.29      322.60     21.96 o 
  -3  -3  11      220.12      231.27     17.28 o 
  -2  -3  11      322.40      323.59     14.83 o 
  -1  -3  11      240.48      244.44     11.20 o 
   0  -3  11     1969.89     2068.32     38.12 o 
   1  -3  11       65.16       58.94      6.62 o 
   2  -3  11      670.87      607.93     22.07 o 
   3  -3  11        2.40        7.20      6.73 o 
   4  -3  11       58.88       72.73     13.01 o 
   5  -3  11     1449.04     1512.30     55.90 o 
  -5  -2  11      270.17      289.61     23.33 o 
  -4  -2  11        4.19        4.71     11.63 o 
  -3  -2  11      273.65      279.57     17.89 o 
  -2  -2  11      241.03      233.07     11.04 o 
  -1  -2  11     1346.72     1396.15     35.19 o 
   0  -2  11      822.70      942.18     31.37 o 
   1  -2  11      694.75      627.48     21.51 o 
   2  -2  11      151.49      152.28     11.57 o 
   3  -2  11      395.30      377.20     21.35 o 
   4  -2  11     1265.37     1322.45     46.04 o 
   5  -2  11      295.12      330.08     24.15 o 
  -5  -1  11      145.67      107.98     31.23 o 
  -4  -1  11      239.23      241.60     23.44 o 
  -3  -1  11        4.24        2.22      4.63 o 
  -2  -1  11      510.43      488.01     16.71 o 
  -1  -1  11      555.09      581.18     28.49 o 
   0  -1  11     1380.34     1477.63     29.82 o 
   1  -1  11        1.61        1.21      4.34 o 
   2  -1  11      806.60      796.60     25.07 o 
   3  -1  11       66.90       69.07      8.95 o 
   4  -1  11      158.98      202.99     15.57 o 
   5  -1  11       54.30       35.80     11.18 o 
   6  -1  11        1.83        4.77      9.43 o 
  -5   0  11      464.36      463.58     31.72 o 
  -4   0  11      207.32      220.16     18.79 o 
  -3   0  11      775.51      821.32     24.84 o 
  -2   0  11       55.10       50.64      6.40 o 
  -1   0  11       34.58       38.58      5.20 o 
   0   0  11       89.15      106.41      7.18 o 
   1   0  11     1166.65     1094.12     29.90 o 
   2   0  11      192.09      198.88     14.69 o 
   3   0  11      182.24      156.12     17.00 o 
   4   0  11       10.43       11.34      9.67 o 
   5   0  11      226.53      250.22     30.67 o 
   6   0  11      376.58      359.32     21.96 o 
  -5   1  11       63.26       42.16     13.91 o 
  -4   1  11      277.37      268.77     33.58 o 
  -3   1  11      588.83      592.48     24.74 o 
  -2   1  11        8.90        4.19      3.69 o 
  -1   1  11       61.19       57.76      5.97 o 
   0   1  11      277.88      267.04     10.34 o 
   1   1  11        6.91        1.13      4.13 o 
   2   1  11      760.20      657.21     30.18 o 
   3   1  11      224.22      262.85     14.50 o 
   4   1  11      597.16      600.17     28.38 o 
   5   1  11      448.41      465.85     27.07 o 
   6   1  11      330.04      338.06     21.48 o 
  -5   2  11       18.15       17.60      9.58 o 
  -4   2  11       80.87       75.38     10.05 o 
  -3   2  11       97.51       96.59      9.48 o 
  -2   2  11      177.01      186.70     10.32 o 
  -1   2  11      777.61      741.92     18.74 o 
   0   2  11        0.51       -0.20      2.91 o 
   1   2  11      391.95      395.70     16.14 o 
   2   2  11      323.49      295.87     19.40 o 
   3   2  11     1161.59     1143.44     31.64 o 
   4   2  11        2.65        0.31      6.34 o 
   5   2  11      444.53      440.49     25.26 o 
   6   2  11      143.05      114.07     13.87 o 
  -5   3  11       21.52       11.04      8.73 o 
  -4   3  11      654.06      662.73     23.71 o 
  -3   3  11       56.82       49.02      7.94 o 
  -2   3  11     1323.82     1387.34     39.98 o 
  -1   3  11      276.00      293.09      9.94 o 
   0   3  11      164.43      178.23     12.16 o 
   1   3  11      220.33      207.25     11.29 o 
   2   3  11       37.69       43.70      5.77 o 
   3   3  11       10.71       12.21      5.47 o 
   4   3  11       80.06       86.51     12.42 o 
   5   3  11       33.64       35.77     12.11 o 
   6   3  11      236.03      284.64     25.07 o 
  -5   4  11      192.23      215.93     23.91 o 
  -4   4  11       49.86       53.68      9.04 o 
  -3   4  11      233.06      226.68     13.84 o 
  -2   4  11      817.58      805.55     23.61 o 
  -1   4  11       16.68       12.57      3.62 o 
   0   4  11      234.03      242.48     10.07 o 
   1   4  11       87.18       72.11      6.57 o 
   2   4  11      450.21      409.83     14.18 o 
   3   4  11      446.55      468.66     23.97 o 
   4   4  11      320.71      310.08     17.56 o 
   5   4  11      366.14      370.51     20.12 o 
   6   4  11        1.94        0.43      8.49 o 
  -5   5  11      115.48      101.04     12.53 o 
  -4   5  11      172.31      154.64     13.47 o 
  -3   5  11       11.77       21.13      5.97 o 
  -2   5  11      513.52      543.82     18.93 o 
  -1   5  11      259.73      254.36      9.57 o 
   0   5  11     2817.20     2780.33    125.44 o 
   1   5  11      426.60      452.73     14.56 o 
   2   5  11      307.94      298.38     10.46 o 
   3   5  11      408.04      447.53     18.71 o 
   4   5  11      270.18      288.11     16.88 o 
   5   5  11       85.78       93.68     14.60 o 
  -4   6  11      417.16      433.72     28.22 o 
  -3   6  11      727.04      747.06     27.58 o 
  -2   6  11      200.75      192.99     12.30 o 
  -1   6  11      143.07      158.05     14.26 o 
   0   6  11      893.83      931.04     56.34 o 
   1   6  11       19.89       14.97      4.26 o 
   2   6  11      345.30      351.05     12.99 o 
   3   6  11       73.76       81.35      7.98 o 
   4   6  11        2.17        5.74      5.54 o 
   5   6  11      372.51      346.45     56.32 o 
  -4   7  11        9.98       22.27      7.09 o 
  -3   7  11      293.65      265.49     15.92 o 
  -2   7  11       79.40       79.71      9.18 o 
  -1   7  11        4.99        3.67      3.46 o 
   0   7  11       35.93       41.07      6.97 o 
   1   7  11       91.37       87.75      7.30 o 
   2   7  11      450.16      464.55     15.60 o 
   3   7  11      387.97      371.96     14.54 o 
   4   7  11      193.00      203.43     19.72 o 
   5   7  11      485.76      566.94     30.32 o 
  -4   8  11        2.59        3.39      6.23 o 
  -3   8  11      634.28      638.75     23.66 o 
  -2   8  11      367.19      353.84     16.14 o 
  -1   8  11      428.66      465.82     27.48 o 
   0   8  11      603.47      641.05     28.58 o 
   1   8  11      655.79      648.27     22.55 o 
   2   8  11     1544.63     1566.91     33.65 o 
   3   8  11       11.99       12.74      5.20 o 
   4   8  11      331.91      371.56     18.46 o 
   5   8  11      110.85      144.53     18.02 o 
  -4   9  11      292.60      280.24     19.63 o 
  -3   9  11      842.19      830.84     27.85 o 
  -2   9  11      427.20      412.16     18.50 o 
  -1   9  11      707.28      630.65     25.85 o 
   0   9  11        7.26        2.89      6.86 o 
   1   9  11      518.87      522.94     32.39 o 
   2   9  11      223.42      240.33     12.36 o 
   3   9  11        0.66       11.82      4.91 o 
   4   9  11       44.02       47.63      8.88 o 
   5   9  11      153.71      151.81     18.83 o 
  -3  10  11      162.44      174.10     17.67 o 
  -2  10  11       34.33       24.27      8.68 o 
  -1  10  11      484.64      497.64     40.74 o 
   0  10  11      141.58      160.75     23.26 o 
   1  10  11      137.53      126.53     13.59 o 
   2  10  11      893.52      825.37     32.62 o 
   3  10  11      145.32      143.89     12.21 o 
   4  10  11     1271.58     1291.66     39.57 o 
  -3  11  11      394.72      404.95     33.93 o 
  -2  11  11       54.40       19.24     29.86 o 
  -1  11  11     1176.72     1208.85     62.78 o 
   0  11  11       71.55       98.29     20.95 o 
   1  11  11      687.87      696.32     29.94 o 
   2  11  11       14.41       14.67      6.36 o 
   3  11  11      657.55      634.89     28.81 o 
   4  11  11      183.84      171.33     14.94 o 
  -2  12  11      120.60      108.64     26.49 o 
  -1  12  11        8.29       17.09     13.93 o 
   0  12  11      173.68      230.30     29.09 o 
   1  12  11       56.32       81.69     19.97 o 
   2  12  11        1.43        0.48      5.23 o 
   3  12  11        6.51        4.45      7.13 o 
   4  12  11      204.25      194.04     16.03 o 
  -2  13  11       26.42       34.09     10.62 o 
  -1  13  11      101.58      141.59     25.83 o 
   0  13  11       76.81       70.71     20.39 o 
   1  13  11      485.60      503.96     40.42 o 
   2  13  11        0.18        8.56      6.97 o 
   3  13  11      274.30      280.39     22.60 o 
   0  14  11      380.75      366.73     37.58 o 
   1  14  11       23.63       24.53     16.11 o 
   2  14  11      289.02      303.59     23.34 o 
   0 -12  12      162.48      168.96     25.58 o 
  -2 -11  12      152.88      201.55     23.77 o 
  -1 -11  12      197.84      196.31     20.49 o 
   0 -11  12      250.76      328.23     32.28 o 
   2 -11  12       51.11       61.30     20.39 o 
  -2 -10  12       21.48       20.60      8.63 o 
  -1 -10  12     1012.64     1065.97     38.89 o 
   0 -10  12        1.93        5.36      7.09 o 
   1 -10  12      178.50      198.93     18.52 o 
   2 -10  12       22.55        1.61     14.46 o 
   3 -10  12       39.50       38.91     18.00 o 
  -3  -9  12       57.96       70.63     14.47 o 
  -2  -9  12      147.77      139.00     37.51 o 
  -1  -9  12       55.76       45.55     10.74 o 
   0  -9  12      471.40      442.03     32.39 o 
   1  -9  12       82.92      111.41     12.11 o 
   2  -9  12      121.32      113.10     23.62 o 
   3  -9  12       95.50       54.92     19.97 o 
  -3  -8  12       54.47       27.72     11.07 o 
  -2  -8  12        2.57        1.95      5.63 o 
  -1  -8  12      914.99      986.28     58.30 o 
   0  -8  12       20.55       25.79     10.81 o 
   1  -8  12      912.60      972.28     36.11 o 
   2  -8  12        2.73       -1.04      8.55 o 
   3  -8  12       31.80       41.34     18.04 o 
   4  -8  12       77.43       56.04     20.56 o 
  -4  -7  12      164.37      129.51     16.73 o 
  -3  -7  12       79.33       74.90     13.09 o 
  -2  -7  12      405.76      423.61     22.18 o 
  -1  -7  12      339.69      351.46     19.14 o 
   0  -7  12     1205.80     1229.69     39.69 o 
   1  -7  12      173.35      181.74     17.70 o 
   2  -7  12      151.32      109.82     14.80 o 
   3  -7  12      467.11      514.61     38.74 o 
   4  -7  12      290.58      247.56     33.23 o 
  -4  -6  12      401.80      383.53     67.07 o 
  -3  -6  12      252.70      234.20     18.87 o 
  -2  -6  12       82.30       82.00     11.57 o 
  -1  -6  12       14.07        9.80      5.67 o 
   0  -6  12        3.71        8.43      6.20 o 
   1  -6  12     1326.42     1351.07     35.11 o 
   2  -6  12       49.88       55.40     11.63 o 
   3  -6  12     1470.74     1430.50     49.30 o 
   4  -6  12       84.58       68.95     18.74 o 
  -4  -5  12      557.22      632.97     43.41 o 
  -3  -5  12      101.96       76.74     11.96 o 
  -2  -5  12      312.19      289.06     18.09 o 
  -1  -5  12      248.64      243.72     16.70 o 
   0  -5  12      971.33     1008.42     33.74 o 
   1  -5  12      414.66      423.46     17.36 o 
   2  -5  12      488.02      457.26     24.37 o 
   3  -5  12      467.45      441.20     24.96 o 
   4  -5  12       49.72       49.61     19.11 o 
   5  -5  12      213.88      221.98     32.77 o 
  -4  -4  12      237.89      233.68     20.10 o 
  -3  -4  12       71.87       76.16     11.65 o 
  -2  -4  12     1409.15     1386.55     42.58 o 
  -1  -4  12      401.91      410.36     15.88 o 
   0  -4  12     1322.36     1453.82     42.68 o 
   1  -4  12       12.36        8.17      5.24 o 
   2  -4  12      158.13      145.50     11.30 o 
   3  -4  12      506.43      499.41     32.76 o 
   4  -4  12       64.20       72.39     37.00 o 
   5  -4  12      320.28      324.04     25.52 o 
  -5  -3  12       79.78       78.32     14.66 o 
  -4  -3  12      292.58      277.80     21.15 o 
  -3  -3  12      209.95      195.45     16.63 o 
  -2  -3  12       36.22       36.39     10.93 o 
  -1  -3  12      103.86       96.63      7.86 o 
   0  -3  12      583.64      620.28     21.08 o 
   1  -3  12     1304.18     1298.47     29.02 o 
   2  -3  12      227.94      211.57     30.81 o 
   3  -3  12      221.01      255.06     19.73 o 
   4  -3  12      474.48      474.07     32.79 o 
   5  -3  12      380.82      433.24     27.35 o 
  -5  -2  12       12.87        2.12      8.90 o 
  -4  -2  12      530.85      468.43     47.48 o 
  -3  -2  12       99.76      103.97     23.04 o 
  -2  -2  12      121.76      131.04     10.28 o 
  -1  -2  12        3.43        1.56      3.18 o 
   0  -2  12     1708.96     1839.97     45.97 o 
   1  -2  12      445.45      433.13     14.85 o 
   2  -2  12      442.86      421.13     18.44 o 
   3  -2  12       64.12       17.31      8.47 o 
   4  -2  12      170.20      183.41     33.76 o 
   5  -2  12      676.14      715.95     35.05 o 
  -5  -1  12      130.51      141.52     33.41 o 
  -4  -1  12        2.87        6.69      8.61 o 
  -3  -1  12       18.40       12.91      6.16 o 
  -2  -1  12      374.93      353.44     18.44 o 
  -1  -1  12      158.46      172.14     22.08 o 
   0  -1  12      342.81      372.15     16.62 o 
   1  -1  12     1003.92     1007.66     29.51 o 
   2  -1  12       16.09       15.22      5.74 o 
   3  -1  12      113.77      107.80     14.24 o 
   4  -1  12      344.52      397.67     24.79 o 
   5  -1  12      255.75      262.55     22.68 o 
  -5   0  12       82.38       71.35     13.86 o 
  -4   0  12       39.86       36.52      9.98 o 
  -3   0  12      394.72      421.04     28.70 o 
  -2   0  12       20.27       10.08      4.69 o 
  -1   0  12      212.42      199.48     15.43 o 
   0   0  12       16.73       22.80      4.81 o 
   1   0  12      112.66      116.46     10.29 o 
   2   0  12     1257.65     1143.28     32.38 o 
   3   0  12      248.92      240.75     18.18 o 
   4   0  12      293.86      326.12     37.55 o 
   5   0  12       42.18       54.37     12.81 o 
  -5   1  12      163.44      152.02     18.85 o 
  -4   1  12      183.42      213.54     39.44 o 
  -3   1  12     1095.35     1193.30     42.98 o 
  -2   1  12       83.38       91.56      9.06 o 
  -1   1  12      238.72      232.58     17.68 o 
   0   1  12      321.64      341.98     15.63 o 
   1   1  12     2192.46     2217.35     50.88 o 
   2   1  12        4.55        6.79      4.48 o 
   3   1  12      372.16      393.91     17.92 o 
   4   1  12      109.09      119.60     15.22 o 
   5   1  12       24.75        8.49     16.79 o 
  -5   2  12       17.34       30.62     10.40 o 
  -4   2  12      241.93      230.81     20.23 o 
  -3   2  12      204.32      213.01     22.45 o 
  -2   2  12      187.12      214.73     20.72 o 
  -1   2  12     1247.99     1208.12     26.55 o 
   0   2  12      117.78       94.54      9.47 o 
   1   2  12       21.46       28.52      6.31 o 
   2   2  12       84.03       67.69      8.51 o 
   3   2  12       17.96       15.39      6.55 o 
   4   2  12      169.14      180.34     14.40 o 
   5   2  12       17.69       12.53      7.28 o 
  -5   3  12       12.71       14.39      8.93 o 
  -4   3  12      126.81      130.90     18.41 o 
  -3   3  12      206.53      212.80     38.97 o 
  -2   3  12      492.11      503.08     18.32 o 
  -1   3  12      245.82      247.61      9.76 o 
   0   3  12       55.24       61.07     15.09 o 
   1   3  12      103.60      112.94      9.07 o 
   2   3  12      778.77      813.75     21.86 o 
   3   3  12     1282.38     1293.78     37.87 o 
   4   3  12       20.39       10.64      8.89 o 
   5   3  12      222.67      275.56     24.57 o 
  -4   4  12      389.21      419.94     19.36 o 
  -3   4  12       39.86       42.92      7.73 o 
  -2   4  12      794.32      805.83     24.37 o 
  -1   4  12      202.58      193.07      9.07 o 
   0   4  12      137.49      147.44     11.29 o 
   1   4  12      364.22      393.90     16.85 o 
   2   4  12      920.80      876.48     22.85 o 
   3   4  12        5.43       11.39      5.79 o 
   4   4  12       50.80       53.77      9.14 o 
   5   4  12        6.40        4.93      7.05 o 
  -4   5  12      250.70      242.76     16.69 o 
  -3   5  12        3.04        9.23      5.44 o 
  -2   5  12      843.54      795.56     24.35 o 
  -1   5  12      231.98      212.10     10.14 o 
   0   5  12     1081.42     1187.82     26.61 o 
   1   5  12      147.19      108.96     12.10 o 
   2   5  12       25.29       19.37      5.99 o 
   3   5  12       32.66       34.57      7.64 o 
   4   5  12        8.89        8.94      6.22 o 
   5   5  12      340.88      386.62     22.91 o 
  -4   6  12      115.72      128.32     13.43 o 
  -3   6  12       78.58       98.79     11.08 o 
  -2   6  12     1081.41     1119.03     30.56 o 
  -1   6  12        0.35        1.40      3.63 o 
   0   6  12      994.35     1003.33     34.78 o 
   1   6  12      274.40      274.43     12.45 o 
   2   6  12      206.54      214.36     13.26 o 
   3   6  12     1148.80     1125.70     41.26 o 
   4   6  12      757.15      718.76     26.43 o 
   5   6  12      184.53      194.88     34.72 o 
  -4   7  12       92.85       87.35     11.53 o 
  -3   7  12      335.06      368.85     17.87 o 
  -2   7  12      265.63      295.65     14.94 o 
  -1   7  12       47.90       28.92      6.00 o 
   0   7  12     2140.86     2181.67     60.79 o 
   1   7  12       92.04       88.28      9.46 o 
   2   7  12     1579.91     1587.11     39.90 o 
   3   7  12       22.44       22.42      5.86 o 
   4   7  12        4.24        8.11      6.12 o 
   5   7  12       80.49       77.86     14.34 o 
  -4   8  12        0.37       -4.54      5.88 o 
  -3   8  12      484.95      536.09     24.56 o 
  -2   8  12       79.58       90.30     10.05 o 
  -1   8  12      271.58      282.29     39.83 o 
   0   8  12     1112.96     1133.53     41.43 o 
   1   8  12      105.17      104.59     22.44 o 
   2   8  12      290.44      284.55     15.66 o 
   3   8  12      242.64      236.41     15.37 o 
   4   8  12       57.44       65.19     14.91 o 
   5   8  12      356.59      392.14     27.88 o 
  -3   9  12      413.51      375.59     19.08 o 
  -2   9  12       44.15       55.34      9.02 o 
  -1   9  12      484.14      208.22     24.60 o 
   0   9  12       76.48       67.44     18.14 o 
   1   9  12       71.56       88.08     20.39 o 
   2   9  12     1087.33     1051.78     33.93 o 
   3   9  12      124.94      124.98     11.82 o 
   4   9  12     1148.29     1180.87     35.81 o 
  -3  10  12      538.07      508.63     27.19 o 
  -2  10  12        1.38        5.65      6.48 o 
  -1  10  12      330.39      378.66     33.58 o 
   0  10  12      190.83      218.30     29.05 o 
   1  10  12     1072.87     1102.81     58.88 o 
   2  10  12      676.12      702.84     31.27 o 
   3  10  12      194.16      207.11     12.93 o 
   4  10  12       27.76       31.53      8.22 o 
  -2  11  12      111.43      106.55     36.44 o 
  -1  11  12      399.43      417.71     36.18 o 
   0  11  12        5.96       16.60     13.47 o 
   1  11  12      641.94      677.76     45.97 o 
   2  11  12       80.26       76.87     12.57 o 
   3  11  12        4.84        8.83      5.95 o 
   4  11  12      417.73      490.32     25.44 o 
  -2  12  12       17.75        5.16      7.70 o 
  -1  12  12      329.34      347.53     35.97 o 
   0  12  12        2.76       14.77     12.46 o 
   1  12  12       21.57       32.46     17.40 o 
   2  12  12      124.18      158.36     16.83 o 
   3  12  12      291.50      339.60     24.46 o 
  -1  13  12      247.55      244.96     32.11 o 
   0  13  12        2.44        9.93     13.54 o 
   1  13  12      260.03      328.58     35.62 o 
   2  13  12      309.03      278.47     29.58 o 
  -1 -11  13      209.02      215.07     68.67 o 
   0 -11  13       33.70       25.55     13.23 o 
   1 -11  13       44.35       62.46     16.56 o 
  -2 -10  13        9.81        7.06      8.12 o 
  -1 -10  13       64.32       55.68     19.09 o 
   0 -10  13      454.13      479.00     36.76 o 
   1 -10  13        0.70        6.04      7.88 o 
   2 -10  13       51.39       53.90     19.55 o 
  -2  -9  13        7.29        0.16      6.32 o 
  -1  -9  13     1053.39     1133.65     40.31 o 
   0  -9  13        0.91        8.45      7.23 o 
   1  -9  13      492.03      500.03     21.81 o 
   2  -9  13       39.77       42.11     16.35 o 
   3  -9  13       40.41       18.14     15.90 o 
  -3  -8  13      366.98      413.06     34.49 o 
  -2  -8  13      409.30      419.30     23.03 o 
  -1  -8  13       78.47       79.03     12.20 o 
   0  -8  13      159.66      128.32     15.15 o 
   1  -8  13      295.37      311.77     21.67 o 
   2  -8  13       71.90       39.70     16.00 o 
   3  -8  13       52.80       54.49     18.53 o 
  -3  -7  13      233.76      246.39     21.48 o 
  -2  -7  13       15.14       14.45      7.49 o 
  -1  -7  13      392.14      394.16     20.83 o 
   0  -7  13       49.06       64.49      9.64 o 
   1  -7  13     1845.14     1922.72     58.63 o 
   2  -7  13       38.13       44.93      8.75 o 
   3  -7  13      256.21      267.79     22.33 o 
   4  -7  13      127.88       66.18     20.39 o 
  -4  -6  13      397.95      448.46     26.20 o 
  -3  -6  13      580.27      628.01     33.53 o 
  -2  -6  13      288.10      304.00     27.93 o 
  -1  -6  13     1047.79     1047.25     35.57 o 
   0  -6  13      426.72      490.69     19.75 o 
   1  -6  13      799.37      817.10     26.46 o 
   2  -6  13        3.75        3.49      5.84 o 
   3  -6  13      111.37       95.05     18.37 o 
   4  -6  13       11.40        3.35      9.22 o 
  -4  -5  13      459.22      434.62     25.49 o 
  -3  -5  13       10.46        1.59     12.18 o 
  -2  -5  13      694.40      745.69     30.02 o 
  -1  -5  13        2.77       -1.71      4.55 o 
   0  -5  13        1.26        5.75      5.56 o 
   1  -5  13      348.11      371.78     16.85 o 
   2  -5  13      299.54      312.02     16.34 o 
   3  -5  13      141.04      136.19     16.93 o 
   4  -5  13        3.15        8.15      9.11 o 
  -4  -4  13        8.82       10.12      7.79 o 
  -3  -4  13       12.17       12.34      7.41 o 
  -2  -4  13      146.25      169.71     21.56 o 
  -1  -4  13      232.52      245.95     13.53 o 
   0  -4  13      168.76      171.76     13.61 o 
   1  -4  13      879.43      897.06     26.67 o 
   2  -4  13      573.16      574.23     39.12 o 
   3  -4  13      331.87      317.76     23.23 o 
   4  -4  13       43.72       26.05     10.40 o 
   5  -4  13      161.46      140.40     18.53 o 
  -4  -3  13       79.75       94.24     21.62 o 
  -3  -3  13        9.86       13.29     10.90 o 
  -2  -3  13     1065.08     1159.71     38.22 o 
  -1  -3  13       71.40       65.55      7.99 o 
   0  -3  13      832.08      978.96     39.75 o 
   1  -3  13      464.13      491.57     18.70 o 
   2  -3  13      494.33      488.01     25.55 o 
   3  -3  13      234.89      247.57     27.70 o 
   4  -3  13      183.06      225.89     21.26 o 
   5  -3  13      122.96       96.50     18.97 o 
  -4  -2  13      219.13      224.05     21.56 o 
  -3  -2  13      146.78      149.92     27.30 o 
  -2  -2  13      240.00      248.24     14.24 o 
  -1  -2  13      214.12      244.72     12.67 o 
   0  -2  13       13.84       11.83      5.35 o 
   1  -2  13       10.73        5.28      4.84 o 
   2  -2  13      151.21      151.54     22.16 o 
   3  -2  13      581.63      611.64     29.45 o 
   4  -2  13      324.26      362.07     24.83 o 
   5  -2  13      461.28      479.99     29.32 o 
  -4  -1  13        3.48        2.88      7.13 o 
  -3  -1  13       30.62       33.48     13.35 o 
  -2  -1  13      191.21      212.15     13.15 o 
  -1  -1  13       19.88       14.19      4.81 o 
   0  -1  13     1832.99     1958.93     39.21 o 
   1  -1  13        0.38        1.76      4.03 o 
   2  -1  13     1138.96     1099.59     32.82 o 
   3  -1  13       38.67       34.23      9.42 o 
   4  -1  13      144.40      174.91     18.91 o 
   5  -1  13       80.62       58.79     14.35 o 
  -4   0  13       41.20       38.74     10.38 o 
  -3   0  13      217.46      249.33     18.67 o 
  -2   0  13      333.27      355.29     15.65 o 
  -1   0  13      978.17      989.03     26.50 o 
   0   0  13      489.76      554.70     17.23 o 
   1   0  13      645.54      713.02     24.41 o 
   2   0  13       25.17       25.67      6.89 o 
   3   0  13       30.63        7.57      7.96 o 
   4   0  13        5.44        2.08      8.26 o 
   5   0  13        6.54       -0.58      9.02 o 
  -4   1  13      131.30      135.06     16.31 o 
  -3   1  13      554.49      564.10     21.44 o 
  -2   1  13       53.89       53.29      8.26 o 
  -1   1  13      182.23      200.06     11.41 o 
   0   1  13        3.52        7.09      4.06 o 
   1   1  13      180.07      160.94     15.79 o 
   2   1  13      435.59      461.24     23.41 o 
   3   1  13       49.96       28.62      7.33 o 
   4   1  13      197.68      243.53     21.18 o 
   5   1  13       54.70       47.15     12.66 o 
  -4   2  13      108.33      100.83     32.48 o 
  -3   2  13      111.14      109.46     11.14 o 
  -2   2  13        1.20       -0.89      3.89 o 
  -1   2  13       23.21       19.30      6.96 o 
   0   2  13      523.98      534.36     18.01 o 
   1   2  13     1904.73     1953.45     55.35 o 
   2   2  13      253.95      270.26     15.05 o 
   3   2  13     1250.02     1294.52     45.18 o 
   4   2  13        4.81       11.31      6.56 o 
   5   2  13      146.58      138.94     14.62 o 
  -4   3  13       19.16       17.48     10.97 o 
  -3   3  13      257.52      276.60     16.22 o 
  -2   3  13      183.56      195.60     15.43 o 
  -1   3  13      917.32      947.70     22.69 o 
   0   3  13       86.32      104.03     10.31 o 
   1   3  13      334.02      357.82     16.84 o 
   2   3  13      171.18      190.25     11.70 o 
   3   3  13      536.01      498.35     21.00 o 
   4   3  13      197.97      217.87     16.07 o 
   5   3  13      229.20      206.53     20.20 o 
  -4   4  13      156.01      183.59     15.24 o 
  -3   4  13        8.01        6.07      5.25 o 
  -2   4  13     1044.57     1067.22     27.51 o 
  -1   4  13      131.04      118.32     14.85 o 
   0   4  13       60.97       68.48      8.93 o 
   1   4  13        2.58        1.04      4.37 o 
   2   4  13        6.89        9.44      4.60 o 
   3   4  13      681.33      675.82     32.45 o 
   4   4  13      530.44      567.36     28.83 o 
   5   4  13      514.51      500.53     23.86 o 
  -4   5  13      192.68      183.93     15.36 o 
  -3   5  13       30.19       27.74      9.12 o 
  -2   5  13      312.07      296.68     16.01 o 
  -1   5  13      122.39      129.36      8.80 o 
   0   5  13      108.56      105.65     10.47 o 
   1   5  13     1855.90     1775.54     44.06 o 
   2   5  13      512.58      525.50     24.05 o 
   3   5  13      739.29      759.26     32.71 o 
   4   5  13       28.82       37.38      8.98 o 
   5   5  13      176.10      139.18     14.80 o 
  -4   6  13      155.43      140.86     14.01 o 
  -3   6  13       15.85       25.22      7.95 o 
  -2   6  13      904.14      937.95     28.00 o 
  -1   6  13        2.03       -0.87      3.83 o 
   0   6  13     2191.49     1957.49    162.77 o 
   1   6  13      214.40      182.85     13.18 o 
   2   6  13      404.01      409.92     17.92 o 
   3   6  13       71.06       76.10     10.50 o 
   4   6  13       22.56       14.72      7.07 o 
   5   6  13      441.63      513.81     38.79 o 
  -4   7  13       35.44       40.40      9.45 o 
  -3   7  13       43.50       36.28      8.26 o 
  -2   7  13      423.42      425.55     19.56 o 
  -1   7  13       58.24       58.73     15.66 o 
   0   7  13      520.73      451.59     76.65 o 
   1   7  13       63.95       62.21     10.56 o 
   2   7  13       66.48       69.65      9.35 o 
   3   7  13      496.88      474.27     21.00 o 
   4   7  13       55.73       52.97      9.95 o 
   5   7  13      925.32      894.34     40.71 o 
  -3   8  13      191.06      194.36     15.20 o 
  -2   8  13       68.07       62.34     10.47 o 
  -1   8  13      156.67      164.15     15.07 o 
   0   8  13      354.29      400.38     34.14 o 
   1   8  13      347.01      303.67     25.62 o 
   2   8  13     2279.58     2267.34     52.80 o 
   3   8  13       61.67       67.74      8.26 o 
   4   8  13      194.47      178.58     15.36 o 
  -3   9  13      201.29      186.61     15.92 o 
  -2   9  13      196.38      211.07     14.83 o 
  -1   9  13      218.11       58.11     15.05 o 
   0   9  13      135.07      143.24     24.42 o 
   1   9  13      232.89      326.20     33.05 o 
   2   9  13      588.72      599.52     23.07 o 
   3   9  13        9.42        5.87      5.37 o 
   4   9  13       15.29       19.79     13.93 o 
  -2  10  13        5.13       -1.05      7.18 o 
  -1  10  13      324.79      340.02     34.81 o 
   0  10  13        1.10        7.58     12.63 o 
   1  10  13        2.12        1.97     11.51 o 
   2  10  13       95.39       73.35     13.24 o 
   3  10  13      127.33      127.23     10.87 o 
   4  10  13      409.53      436.32     29.36 o 
  -2  11  13       10.23       21.74      9.13 o 
  -1  11  13       77.72       70.11     21.12 o 
   0  11  13      496.51      466.84     38.91 o 
   1  11  13       14.38        8.21     14.07 o 
   2  11  13      427.44      403.26     24.28 o 
   3  11  13      617.00      631.01     27.78 o 
  -1  12  13      421.06      490.66     42.28 o 
   0  12  13        0.07       -6.67     13.37 o 
   1  12  13       19.88       11.33     14.28 o 
   2  12  13       29.30       40.46     18.81 o 
   3  12  13      108.03      120.84     16.47 o 
   0  13  13       69.83       49.16     20.42 o 
   1  13  13        9.54       -0.81     14.56 o 
   2  13  13       12.34       36.35     18.53 o 
  -1 -10  14      321.61      353.29     34.28 o 
   0 -10  14      205.62      194.70     19.16 o 
   1 -10  14       26.49       13.26     11.37 o 
  -2  -9  14        1.32        0.28      9.98 o 
  -1  -9  14       83.31       90.15     19.33 o 
   0  -9  14      132.33      134.27     16.63 o 
   1  -9  14      251.11      261.53     17.74 o 
   2  -9  14      111.33      112.51     15.52 o 
  -2  -8  14      311.20      340.58     23.20 o 
  -1  -8  14      325.75      317.39     31.16 o 
   0  -8  14        3.21       -0.07      6.74 o 
   1  -8  14      132.25      137.80     13.43 o 
   2  -8  14      168.37      142.06     13.99 o 
   3  -8  14       10.93       13.65     13.83 o 
  -3  -7  14      638.15      689.24     39.06 o 
  -2  -7  14        5.16       13.30      7.05 o 
  -1  -7  14      250.50      240.19     26.35 o 
   0  -7  14        1.21        1.72      6.21 o 
   1  -7  14      759.89      853.26     28.53 o 
   2  -7  14      163.98      155.82     13.89 o 
   3  -7  14      121.44      134.87     18.01 o 
  -3  -6  14        3.93       12.77      7.82 o 
  -2  -6  14       43.48       33.71      9.47 o 
  -1  -6  14       20.19       18.46      9.76 o 
   0  -6  14       15.53        9.78      6.54 o 
   1  -6  14      876.78      904.34     38.99 o 
   2  -6  14        2.01       13.62      7.01 o 
   3  -6  14       57.60       56.97     20.79 o 
   4  -6  14       25.48        8.26      9.74 o 
  -3  -5  14        5.45       17.01      7.91 o 
  -2  -5  14       21.60       16.25      7.31 o 
  -1  -5  14      402.31      410.59     30.04 o 
   0  -5  14       12.72       17.08      6.77 o 
   1  -5  14       73.70       71.66     13.67 o 
   2  -5  14        4.33        4.88      6.31 o 
   3  -5  14      804.57      715.95     34.66 o 
   4  -5  14      237.39      227.02     22.04 o 
  -4  -4  14       63.77       55.84     12.75 o 
  -3  -4  14       49.89       40.53      9.86 o 
  -2  -4  14      619.43      624.97     34.02 o 
  -1  -4  14       56.45       46.68     10.00 o 
   0  -4  14        3.19        2.36      4.61 o 
   1  -4  14       59.01       60.26      9.08 o 
   2  -4  14      489.37      459.63     25.79 o 
   3  -4  14      728.08      705.49     33.59 o 
   4  -4  14       23.91       14.21     10.11 o 
  -4  -3  14      412.70      434.97     26.54 o 
  -3  -3  14      343.14      365.56     27.37 o 
  -2  -3  14      301.46      315.99     19.16 o 
  -1  -3  14        2.13        1.00      8.00 o 
   0  -3  14       51.27       41.69      8.01 o 
   1  -3  14      234.81      229.13     26.77 o 
   2  -3  14      137.22      140.69     16.54 o 
   3  -3  14       51.08       39.31     12.09 o 
   4  -3  14        2.79        5.82      8.78 o 
  -4  -2  14        7.98        6.65      8.09 o 
  -3  -2  14       14.07        0.75      6.33 o 
  -2  -2  14      562.31      584.66     30.49 o 
  -1  -2  14      185.17      158.19     14.72 o 
   0  -2  14      943.03     1067.03     29.81 o 
   1  -2  14      228.25      216.05     17.57 o 
   2  -2  14       14.66        2.05      7.67 o 
   3  -2  14      319.49      339.57     36.21 o 
   4  -2  14       88.87      100.39     16.12 o 
   5  -2  14      262.62      306.20     38.49 o 
  -4  -1  14      140.42      135.83     17.40 o 
  -3  -1  14       38.58       47.17     10.54 o 
  -2  -1  14      959.41      996.21     28.66 o 
  -1  -1  14      379.87      428.97     21.10 o 
   0  -1  14      549.70      585.80     29.36 o 
   1  -1  14       48.18       45.34     10.84 o 
   2  -1  14      187.36      185.02     17.94 o 
   3  -1  14        1.83        2.35     10.46 o 
   4  -1  14       54.27       64.92     13.19 o 
   5  -1  14        1.18       -5.70      9.27 o 
  -4   0  14       15.52        3.93      7.59 o 
  -3   0  14      281.53      324.87     21.63 o 
  -2   0  14      105.95      123.26     11.13 o 
  -1   0  14       13.23       33.83      8.15 o 
   0   0  14        4.05       12.20      4.87 o 
   1   0  14       88.66       76.28     12.34 o 
   2   0  14      397.31      393.67     23.39 o 
   3   0  14        1.15       -4.21      7.26 o 
   4   0  14        2.52       -3.49     13.51 o 
   5   0  14      160.91      177.63     21.16 o 
  -4   1  14      188.32      177.13     18.44 o 
  -3   1  14        6.14        7.58      5.76 o 
  -2   1  14      205.16      205.07     13.39 o 
  -1   1  14      194.01      221.12     13.66 o 
   0   1  14      508.20      532.67     21.68 o 
   1   1  14      560.83      550.50     26.18 o 
   2   1  14      255.38      229.06     18.63 o 
   3   1  14        7.04       10.08      9.11 o 
   4   1  14      429.88      431.11     27.48 o 
   5   1  14        0.28       -3.34      6.99 o 
  -4   2  14      324.98      339.48     24.04 o 
  -3   2  14      507.82      530.70     23.93 o 
  -2   2  14       60.55       51.58      8.21 o 
  -1   2  14     1671.14     1687.56     34.14 o 
   0   2  14       28.20       37.30      6.96 o 
   1   2  14      572.14      548.67     21.77 o 
   2   2  14      185.10      178.51     32.05 o 
   3   2  14      468.81      483.25     26.46 o 
   4   2  14       62.21       57.90     10.50 o 
   5   2  14       23.44       16.61      8.48 o 
  -4   3  14      554.05      503.36     27.28 o 
  -3   3  14      120.65      128.51     15.31 o 
  -2   3  14      980.48     1022.41     29.49 o 
  -1   3  14       28.79       25.09      5.44 o 
   0   3  14       48.97       59.54     10.94 o 
   1   3  14      175.88      191.21     13.86 o 
   2   3  14     1172.98     1110.38     28.27 o 
   3   3  14      485.47      494.26     21.53 o 
   4   3  14      330.42      340.85     20.23 o 
   5   3  14        0.86       -1.40      6.71 o 
  -4   4  14      103.95      106.79     16.91 o 
  -3   4  14        0.62        1.07      5.55 o 
  -2   4  14       34.62       29.99     11.45 o 
  -1   4  14     1226.21     1213.59     27.39 o 
   0   4  14       59.83       64.91     15.63 o 
   1   4  14     1466.98     1385.66    147.61 o 
   2   4  14       85.24       73.69      9.48 o 
   3   4  14      564.44      581.01     23.53 o 
   4   4  14      574.50      592.98     52.07 o 
   5   4  14      280.90      269.30     19.49 o 
  -4   5  14      207.23      217.86     17.21 o 
  -3   5  14       12.52       11.21      6.66 o 
  -2   5  14      889.76      904.35     27.85 o 
  -1   5  14      235.05      237.14     11.25 o 
   0   5  14     1233.80     1208.57     41.44 o 
   1   5  14       24.25       17.96      6.37 o 
   2   5  14       24.44       25.90      8.90 o 
   3   5  14      361.49      409.12     20.12 o 
   4   5  14       85.45       87.00     11.87 o 
   5   5  14       57.59       65.11     19.04 o 
  -3   6  14      167.11      166.59     14.06 o 
  -2   6  14      489.31      499.44     20.23 o 
  -1   6  14       99.74      101.42      9.79 o 
   0   6  14        7.37       16.06     14.98 o 
   1   6  14      190.42      173.08     13.59 o 
   2   6  14        7.02        3.97      5.71 o 
   3   6  14     1084.97     1068.23     33.36 o 
   4   6  14       44.96       38.70      9.35 o 
  -3   7  14        1.13        0.52      5.41 o 
  -2   7  14      112.74      103.01     23.16 o 
  -1   7  14      220.74      216.76     17.47 o 
   1   7  14      127.64      123.32     14.34 o 
   2   7  14      927.97      946.23     29.76 o 
   3   7  14      323.42      361.34     22.52 o 
   4   7  14        7.35       13.52      7.96 o 
  -3   8  14       23.16       11.20      6.67 o 
  -2   8  14       51.57       53.41      8.96 o 
  -1   8  14       80.36       92.11     22.63 o 
   0   8  14      659.98      707.98     47.13 o 
   1   8  14      101.89       86.92     12.57 o 
   2   8  14       87.42       99.38     14.20 o 
   3   8  14       44.47       47.50      9.39 o 
   4   8  14       13.62       20.13      8.18 o 
  -2   9  14       29.36        4.32      7.93 o 
  -1   9  14       28.71       13.12     13.26 o 
   0   9  14       44.90       57.20     19.65 o 
   1   9  14      291.98      247.81     30.42 o 
   2   9  14      166.19      157.33     16.98 o 
   3   9  14       59.64       47.25     12.64 o 
   4   9  14      306.84      369.64     31.35 o 
  -2  10  14       32.22       64.88     21.02 o 
  -1  10  14        7.83       18.04     13.02 o 
   0  10  14      201.90      204.72     29.65 o 
   1  10  14      153.82      122.22     23.97 o 
   2  10  14      114.44      112.39     24.07 o 
   3  10  14      247.58      283.96     18.18 o 
  -1  11  14      280.37      273.18     35.41 o 
   0  11  14        5.78        3.40     13.23 o 
   1  11  14      196.59      189.17     28.84 o 
   2  11  14       36.03       36.25     17.90 o 
   3  11  14       24.95        9.69      9.31 o 
   0  12  14        5.86        4.25     14.56 o 
   1  12  14       17.85       -8.32     12.91 o 
   2  12  14      241.71      238.12     32.39 o 
  -1  -9  15       29.67       11.86     11.44 o 
   0  -9  15       67.57       68.95     13.62 o 
   1  -9  15       90.96       62.47     10.69 o 
  -2  -8  15       11.88       19.93      8.55 o 
  -1  -8  15      201.70      202.08     26.04 o 
   0  -8  15       59.57       45.03     11.44 o 
   1  -8  15      349.47      356.33     32.78 o 
   2  -8  15       32.58       20.06      8.15 o 
  -2  -7  15        2.30        4.16      7.46 o 
  -1  -7  15      364.26      376.55     33.02 o 
   0  -7  15      129.98      134.39     25.19 o 
   1  -7  15      164.90      196.90     20.55 o 
   2  -7  15       31.83       41.90     10.90 o 
   3  -7  15        4.51        2.93      9.88 o 
  -3  -6  15       82.63       84.04     24.77 o 
  -2  -6  15       56.58       34.44     15.32 o 
  -1  -6  15       69.96       81.44     17.26 o 
   0  -6  15        0.31        4.05      6.72 o 
   1  -6  15      220.72      237.52     16.21 o 
   2  -6  15      242.58      274.04     17.32 o 
   3  -6  15     1023.36     1103.32     45.30 o 
  -3  -5  15       24.33       14.44      8.26 o 
  -2  -5  15       33.98       40.81     13.26 o 
  -1  -5  15      201.52      172.61     22.56 o 
   0  -5  15        8.53        8.38      6.31 o 
   1  -5  15      373.49      394.28     18.72 o 
   2  -5  15      121.08      119.13     16.95 o 
   3  -5  15       80.18       63.00     22.26 o 
  -3  -4  15       18.18       10.30     13.09 o 
  -2  -4  15       32.07       17.40      7.23 o 
  -1  -4  15      379.34      426.79     22.77 o 
   0  -4  15        8.54        6.24      6.72 o 
   1  -4  15        3.81        2.36      6.91 o 
   2  -4  15       61.66       58.01     13.46 o 
   3  -4  15       30.44       22.91     11.20 o 
   4  -4  15      189.16      207.47     44.99 o 
  -3  -3  15       13.95        3.65      7.00 o 
  -2  -3  15      406.86      444.31     30.58 o 
  -1  -3  15        0.34        2.23      6.13 o 
   0  -3  15       10.07       12.38      6.21 o 
   1  -3  15       55.62       45.26     16.90 o 
   2  -3  15       14.69       10.28      9.39 o 
   3  -3  15      737.55      726.71     34.90 o 
   4  -3  15      227.41      112.58     31.70 o 
  -3  -2  15       83.95       91.42     14.01 o 
  -2  -2  15      156.73      154.47     15.23 o 
  -1  -2  15       48.82       41.21      9.83 o 
   0  -2  15      240.07      305.10     31.74 o 
   1  -2  15        5.91        2.79      8.16 o 
   2  -2  15      383.52      393.41     24.79 o 
   3  -2  15       11.74       14.46      9.50 o 
   4  -2  15        5.40       10.62      9.47 o 
  -4  -1  15       81.50      104.20     16.11 o 
  -3  -1  15       29.28       26.90      9.28 o 
  -2  -1  15       17.92       12.32      5.75 o 
  -1  -1  15       40.79       42.06      9.56 o 
   0  -1  15      671.86      727.09     24.02 o 
   1  -1  15      145.82      108.03     15.01 o 
   2  -1  15        2.17       11.52      8.66 o 
   3  -1  15       57.94       53.45     13.31 o 
   4  -1  15       68.01       56.93     21.19 o 
  -4   0  15       18.03       17.84      9.16 o 
  -3   0  15      124.36      115.16     14.97 o 
  -2   0  15      118.45      113.66     16.05 o 
  -1   0  15      342.97      323.51     16.74 o 
   0   0  15      270.19      328.37     15.96 o 
   1   0  15       18.47       10.26      8.37 o 
   2   0  15      187.33      207.51     30.97 o 
   3   0  15       57.43       45.95     12.40 o 
   4   0  15     1054.72     1075.80     44.58 o 
  -4   1  15       21.98       20.45      9.42 o 
  -3   1  15      845.19      882.38     35.62 o 
  -2   1  15        8.21        2.56      4.60 o 
  -1   1  15      367.03      366.03     16.71 o 
   0   1  15      302.60      317.38     15.50 o 
   1   1  15      327.16      339.14     21.98 o 
   2   1  15      242.19      218.52     19.10 o 
   3   1  15      129.40      118.26     17.49 o 
   4   1  15       19.83        3.00      9.45 o 
  -4   2  15      620.65      628.58     31.16 o 
  -3   2  15      415.71      416.20     19.47 o 
  -2   2  15       20.58       25.79      7.14 o 
  -1   2  15      217.21      200.88     13.72 o 
   0   2  15      168.55      185.48     27.69 o 
   1   2  15      935.50      927.36     49.71 o 
   2   2  15      145.01      153.82     17.16 o 
   3   2  15       32.08       22.00      7.64 o 
   4   2  15       63.15       64.03     11.49 o 
  -3   3  15      361.66      368.97     19.59 o 
  -2   3  15       88.31       78.47      8.50 o 
  -1   3  15      751.30      733.01     24.37 o 
   0   3  15       10.38        2.81      7.57 o 
   1   3  15      406.90      368.46     22.21 o 
   2   3  15      716.21      659.82     24.65 o 
   3   3  15      372.37      385.90     19.87 o 
   4   3  15      433.21      437.34     22.92 o 
  -3   4  15      330.92      326.35     18.73 o 
  -2   4  15      834.08      864.35     26.54 o 
  -1   4  15      688.97      696.98     23.63 o 
   0   4  15        0.16       -0.73      6.41 o 
   1   4  15      360.99      352.31     22.40 o 
   2   4  15        3.00        3.93      5.63 o 
   3   4  15      607.09      619.92     24.75 o 
   4   4  15       56.83       59.82     10.82 o 
  -3   5  15       35.60       29.10      8.55 o 
  -2   5  15      329.22      323.83     18.35 o 
  -1   5  15      196.31      197.73     14.12 o 
   0   5  15        1.56        1.06      8.46 o 
   1   5  15      232.13      148.79     50.99 o 
   2   5  15       12.21       10.97      7.65 o 
   3   5  15      219.74      216.60     16.14 o 
   4   5  15      641.24      672.39     27.80 o 
  -3   6  15      114.81      112.04     17.48 o 
  -2   6  15      220.57      258.56     16.08 o 
  -1   6  15      114.54      100.81     23.51 o 
   0   6  15      549.30      536.77     68.00 o 
   1   6  15      166.42      170.37     17.21 o 
   2   6  15        0.43        0.19      7.38 o 
   3   6  15      672.89      690.35     26.56 o 
   4   6  15        7.00        5.99      7.15 o 
  -3   7  15      109.62      119.49     13.67 o 
  -2   7  15      445.35      381.25     18.79 o 
  -1   7  15       64.47       54.53     19.47 o 
   0   7  15      823.20      643.60     98.41 o 
   1   7  15       42.23       16.48      8.20 o 
   2   7  15      127.55      115.25     15.46 o 
   3   7  15        7.00       -2.17      5.86 o 
   4   7  15       98.19       67.32     11.35 o 
  -2   8  15        7.84       12.43     12.12 o 
  -1   8  15        5.70       26.46     15.47 o 
   0   8  15      247.33      235.66     30.63 o 
   1   8  15      141.88      151.13     61.81 o 
   2   8  15      116.46       85.41     14.28 o 
   3   8  15        1.85        0.33      6.20 o 
   4   8  15       49.01       35.14     11.09 o 
  -2   9  15       99.82       87.45     14.48 o 
  -1   9  15        1.34       15.72     13.69 o 
   0   9  15      498.08      482.49     40.67 o 
   1   9  15        0.76        6.32     13.33 o 
   2   9  15      191.48      204.12     19.31 o 
   3   9  15       38.02       28.07      8.54 o 
   0  10  15       24.84       18.98     16.88 o 
   1  10  15      139.97      123.80     25.19 o 
   2  10  15      110.38       91.97     22.63 o 
   3  10  15        3.50        4.52      6.81 o 
   0  11  15       33.78       26.53     19.05 o 
   1  11  15       50.29       44.74     20.00 o 
   2  11  15      301.62      274.33     34.70 o 
   0  -8  16        6.25       12.01     10.49 o 
  -1  -7  16       51.56       43.37     14.70 o 
   0  -7  16      646.67      723.68     33.11 o 
   1  -7  16      590.27      639.01     25.55 o 
   2  -7  16        2.37       10.08      7.42 o 
  -2  -6  16        5.27        4.18      9.09 o 
  -1  -6  16      750.31      838.69     48.07 o 
   0  -6  16      108.46      143.27     13.70 o 
   1  -6  16       30.16       32.54      8.78 o 
   2  -6  16       24.78       29.43     11.44 o 
  -2  -5  16      134.25      125.83     22.07 o 
  -1  -5  16       51.40       51.62     14.39 o 
   0  -5  16       42.49       48.36      9.56 o 
   1  -5  16       24.03       25.75      8.40 o 
   2  -5  16      415.45      429.27     27.99 o 
   3  -5  16      158.08      151.41     19.87 o 
  -3  -4  16        0.95        7.57      7.97 o 
  -2  -4  16       46.19       66.85     16.95 o 
  -1  -4  16      142.71      149.83     21.79 o 
   0  -4  16       41.58       31.81      8.46 o 
   1  -4  16     1468.55     1683.62     43.46 o 
   2  -4  16      531.02      538.13     45.93 o 
   3  -4  16      157.84      147.31     19.05 o 
  -3  -3  16       19.91       14.66      8.44 o 
  -2  -3  16      271.06      245.14     27.76 o 
  -1  -3  16        2.17        2.11      6.64 o 
   0  -3  16      696.30      769.07     26.36 o 
   1  -3  16       67.85       73.24     14.70 o 
   2  -3  16       29.46       33.19     12.00 o 
   3  -3  16       85.44       82.18     15.25 o 
  -3  -2  16        1.89       -7.57      6.97 o 
  -2  -2  16      596.27      572.42     38.14 o 
  -1  -2  16      221.43      205.89     18.28 o 
   0  -2  16      138.61      161.71     13.15 o 
   1  -2  16       59.93       69.39     13.78 o 
   2  -2  16        1.30       11.18     10.04 o 
   3  -2  16      997.90     1053.50     43.84 o 
   4  -2  16      223.53      202.44     22.13 o 
  -3  -1  16      184.65      183.59     18.72 o 
  -2  -1  16      348.92      377.84     22.58 o 
  -1  -1  16       11.62        9.76      6.27 o 
   0  -1  16      926.21      998.76     43.74 o 
   1  -1  16      327.12      349.92     24.63 o 
   2  -1  16     1714.53     1838.82     60.26 o 
   3  -1  16       51.85       59.72     19.11 o 
   4  -1  16      126.97      114.41     18.72 o 
  -3   0  16      136.44      131.48     27.72 o 
  -2   0  16      263.87      320.68     17.27 o 
  -1   0  16      207.49      217.64     14.82 o 
   0   0  16      992.41      996.87     29.73 o 
   1   0  16      349.27      345.85     23.23 o 
   2   0  16       21.54       12.31      9.74 o 
   3   0  16      180.58      118.13     75.78 o 
   4   0  16       32.33       18.45     11.39 o 
  -3   1  16       13.90        7.54      8.34 o 
  -2   1  16      207.85      195.61     14.32 o 
  -1   1  16      560.52      625.91     46.33 o 
   0   1  16      120.60      161.33     22.98 o 
   1   1  16       14.26       20.49      9.34 o 
   2   1  16      321.25      331.96     24.28 o 
   3   1  16      324.22      328.58     76.02 o 
   4   1  16      936.40      999.49     44.63 o 
  -3   2  16      300.57      304.60     18.38 o 
  -2   2  16       35.03       33.69      6.89 o 
  -1   2  16      181.24      187.67     17.80 o 
   0   2  16      603.00      715.82     32.10 o 
   1   2  16      414.45      427.76     24.77 o 
   2   2  16      979.86      998.27     52.35 o 
   3   2  16     1060.01     1143.72     40.72 o 
   4   2  16        8.04        4.68      7.71 o 
  -3   3  16      196.19      231.96     16.98 o 
  -2   3  16       17.73       13.75      5.84 o 
  -1   3  16      382.25      408.17     18.53 o 
   0   3  16      105.64      136.90     16.26 o 
   1   3  16      893.32      861.65     54.34 o 
   2   3  16        4.14       10.43      8.75 o 
   3   3  16       31.30       15.03      7.01 o 
   4   3  16      364.94      401.89     22.71 o 
  -3   4  16      218.34      164.37     14.72 o 
  -2   4  16       26.77       20.87      8.80 o 
  -1   4  16      448.01      425.13     18.70 o 
   0   4  16       32.22       28.58     14.02 o 
   1   4  16      108.10       91.53     14.18 o 
   2   4  16      362.74      364.01     25.36 o 
   3   4  16      217.60      218.63     16.41 o 
   4   4  16     1028.58     1081.54     52.65 o 
  -3   5  16      270.93      257.92     17.73 o 
  -2   5  16       38.60       16.94      7.11 o 
  -1   5  16        2.81       -3.61     10.83 o 
   0   5  16       64.97       29.29      9.91 o 
   1   5  16      613.15      605.55     41.16 o 
   2   5  16       19.26       15.91      9.97 o 
   3   5  16     1015.72     1017.16     33.65 o 
   4   5  16       46.39       36.51     10.32 o 
  -2   6  16       42.52       48.69      9.16 o 
  -1   6  16       26.65       25.33     14.88 o 
   0   6  16       40.62       28.40      9.99 o 
   1   6  16       91.02       75.98     13.74 o 
   2   6  16      179.54      190.18     19.19 o 
   3   6  16       13.04       16.99      7.16 o 
   4   6  16       69.10       53.00     10.78 o 
  -2   7  16      100.35       76.94     12.53 o 
  -1   7  16       96.81       83.76     21.90 o 
   0   7  16      430.78      449.64     37.97 o 
   1   7  16        1.46        9.53      8.63 o 
   2   7  16       41.47       42.46     12.08 o 
   3   7  16      131.38      128.96     13.55 o 
  -2   8  16      181.39      204.78     15.77 o 
  -1   8  16        6.64       11.68     15.16 o 
   0   8  16      214.81       33.72     15.02 o 
   1   8  16      705.33      721.75     33.30 o 
   2   8  16      280.47      314.26     36.06 o 
   3   8  16       56.53       56.22     13.91 o 
  -1   9  16        0.71       29.83     17.30 o 
   0   9  16      274.64      241.77     32.88 o 
   1   9  16       87.73       82.25     22.67 o 
   2   9  16      206.62      222.70     52.65 o 
   3   9  16       24.27        6.76     10.06 o 
   0  10  16       56.28       63.02     21.51 o 
   1  10  16       30.81       39.30     19.02 o 
   2  10  16       14.75       49.58     19.97 o 
  -1  -6  17        3.26       20.88      9.27 o 
   0  -6  17       71.45       70.80     27.07 o 
   1  -6  17       97.70       86.48     12.34 o 
  -1  -5  17      636.53      591.16     39.83 o 
   0  -5  17       70.01       79.89     11.58 o 
   1  -5  17      551.64      600.19     24.35 o 
   2  -5  17        0.44       -1.83      9.79 o 
  -2  -4  17      230.13      224.01     27.86 o 
  -1  -4  17       67.18       70.57     12.91 o 
   0  -4  17       37.46       27.63     13.30 o 
   1  -4  17      315.59      341.36     18.68 o 
   2  -4  17        3.79       12.90      9.93 o 
  -2  -3  17      125.65      129.17     21.83 o 
  -1  -3  17       13.24       25.01      8.27 o 
   0  -3  17      179.30      171.38     15.91 o 
   1  -3  17      593.05      676.97     33.36 o 
   2  -3  17        2.14       -3.41      8.84 o 
   3  -3  17      413.94      413.80     29.83 o 
  -2  -2  17      431.41      404.52     32.60 o 
  -1  -2  17      426.04      445.80     27.53 o 
   0  -2  17      641.85      775.01     27.07 o 
   1  -2  17       79.06       70.19     16.42 o 
   2  -2  17      149.84      127.51     17.16 o 
   3  -2  17      269.78      249.86     25.65 o 
  -2  -1  17      669.69      659.38     40.99 o 
  -1  -1  17      305.88      334.06     18.64 o 
   0  -1  17      368.54      443.81     19.87 o 
   1  -1  17       16.25       21.96     10.21 o 
   2  -1  17       88.04       92.68     21.02 o 
   3  -1  17      203.37      156.89     47.11 o 
  -2   0  17        2.09        4.78      7.61 o 
  -1   0  17       78.64       66.97     10.44 o 
   0   0  17      301.22      350.94     24.48 o 
   1   0  17      894.62      962.81     39.77 o 
   2   0  17      484.40      441.46     26.77 o 
   3   0  17      193.95      178.26     31.67 o 
  -2   1  17      402.19      442.75     27.92 o 
  -1   1  17      182.62      184.09     15.28 o 
   0   1  17     1786.86     1925.39     60.73 o 
   1   1  17      104.50       92.99     14.95 o 
   2   1  17      238.43      216.87     20.82 o 
   3   1  17        1.23       -2.95      7.73 o 
  -2   2  17       16.27        7.54      6.70 o 
  -1   2  17      365.25      370.94     24.66 o 
   0   2  17        7.84       17.04      9.73 o 
   1   2  17       81.69       75.69     13.51 o 
   2   2  17      113.75       94.08     15.03 o 
   3   2  17       49.18       38.99      9.35 o 
  -2   3  17       10.81       11.21      7.11 o 
  -1   3  17      143.37      157.09     14.80 o 
   0   3  17       20.92       12.80     12.42 o 
   1   3  17       41.09       32.32     11.00 o 
   2   3  17     1496.55     1553.26     77.90 o 
   3   3  17      131.08      151.40     14.71 o 
  -2   4  17      201.75      160.99     18.78 o 
  -1   4  17      335.34      368.20     24.31 o 
   0   4  17        0.32        2.98      8.41 o 
   1   4  17     1112.67     1049.74     41.19 o 
   2   4  17        8.10       21.03     10.19 o 
   3   4  17      278.05      318.81     20.00 o 
  -2   5  17       98.23       91.05     14.22 o 
  -1   5  17       70.88       55.81     21.83 o 
   0   5  17      143.25      118.30     15.61 o 
   1   5  17       19.62       12.21      9.39 o 
   2   5  17       81.39       76.12     14.14 o 
   3   5  17       18.29       14.75     10.17 o 
  -2   6  17      140.78      138.42     16.90 o 
  -1   6  17        9.10      -13.61     12.98 o 
   0   6  17      119.33      116.95     15.62 o 
   1   6  17      185.61      235.46     69.11 o 
   2   6  17      387.90      419.89     27.49 o 
   3   6  17      543.28      535.23     31.11 o 
  -1   7  17      234.28      247.00     33.62 o 
   0   7  17      555.39      627.73     47.37 o 
   1   7  17      117.82      118.28     25.74 o 
   2   7  17      180.78      152.87     20.05 o 
   3   7  17        3.36        9.03      9.60 o 
  -1   8  17        3.29       27.58     16.53 o 
   0   8  17      120.24       59.97     19.93 o 
   1   8  17      149.98      140.60     36.76 o 
   2   8  17       18.83       -2.29      9.39 o 
   0   9  17       47.26       70.25     22.18 o 
   1   9  17      106.22       91.87     24.77 o 
  -1  -4  18      264.41      278.71     22.95 o 
   0  -4  18       15.14       14.50      7.88 o 
   1  -4  18      432.72      430.33     34.84 o 
  -1  -3  18      147.94      129.62     24.74 o 
   0  -3  18      116.21      143.30     14.05 o 
   1  -3  18      106.20      133.33     22.30 o 
   2  -3  18        2.76        8.46     10.48 o 
  -1  -2  18       71.63       67.83     10.41 o 
   0  -2  18       32.27       52.95     16.58 o 
   1  -2  18      101.21      103.40     16.77 o 
   2  -2  18        1.64        6.98     10.30 o 
  -2  -1  18       37.82       30.28      9.92 o 
  -1  -1  18       45.02       56.03     15.85 o 
   0  -1  18      405.02      444.24     26.58 o 
   1  -1  18      212.48      239.77     23.83 o 
   2  -1  18       57.03       48.96     13.28 o 
  -2   0  18      375.76      354.79     20.32 o 
  -1   0  18       19.40       22.92      7.72 o 
   0   0  18      604.51      691.09     33.26 o 
   1   0  18       10.59        7.78      9.15 o 
   2   0  18       23.72       20.65     10.88 o 
   3   0  18      163.24      147.01     19.95 o 
  -2   1  18      183.11      172.03     15.31 o 
  -1   1  18      105.11      128.99     13.11 o 
   0   1  18        3.42       31.17     11.35 o 
   1   1  18        4.47        3.56      8.87 o 
   2   1  18      153.65      161.13     29.63 o 
   3   1  18      101.76       91.48     23.44 o 
  -2   2  18       11.30        5.38      9.65 o 
  -1   2  18       70.29       49.95      9.41 o 
   0   2  18      214.32      198.29     20.24 o 
   1   2  18       97.12      129.32     17.24 o 
   2   2  18      243.32      251.98     23.11 o 
   3   2  18        4.28        9.65     10.11 o 
  -2   3  18       41.68       39.54      9.58 o 
  -1   3  18      116.90      103.44     17.05 o 
   0   3  18       61.41       54.19     12.91 o 
   1   3  18      416.20      393.94     32.07 o 
   2   3  18        5.65        8.55      9.62 o 
   3   3  18       13.57       18.09     11.37 o 
  -1   4  18      203.62      230.78     31.20 o 
   0   4  18       10.64       11.74     11.49 o 
   1   4  18       24.73       12.63      9.02 o 
   2   4  18      344.60      329.53     44.35 o 
   3   4  18        4.36        6.72      9.73 o 
  -1   5  18       50.16       37.38     12.03 o 
   0   5  18      158.95      140.43     17.71 o 
   1   5  18      352.56      307.24     24.41 o 
   2   5  18      257.87      259.08     23.39 o 
  -1   6  18      303.48      305.77     37.51 o 
   0   6  18       11.53       16.39     10.44 o 
   1   6  18       74.70       33.77     14.90 o 
   2   6  18       59.43       48.58     13.10 o 
   0   7  18       12.54       -9.33     13.19 o 
   1   7  18      186.01      156.82     38.20 o 
   2   7  18       25.78       21.55     11.12 o 
   0  -2  19       29.11       11.19     10.82 o 
   0  -1  19        7.65        7.84      9.66 o 
   1  -1  19      110.68      114.75     25.63 o 
   0   0  19      264.69      275.10     23.68 o 
   1   0  19      115.76      120.23     17.90 o 
  -1   1  19        3.82        1.33      6.38 o 
   0   1  19      151.12      125.92     17.35 o 
   1   1  19        2.44        6.52      9.20 o 
   2   1  19       85.57      108.94     18.98 o 
  -1   2  19       66.14       64.39     14.09 o 
   0   2  19      102.41      101.50     29.79 o 
   1   2  19       43.74       44.05     29.07 o 
   2   2  19      381.56      481.88     31.10 o 
   0   3  19      170.74      194.32     23.56 o 
   1   3  19      164.14      164.19     33.88 o 
   2   3  19        4.02       -3.54      8.92 o 
   0   4  19       78.91       57.74     13.64 o 
   1   4  19      104.56       94.47     15.84 o 
   1   5  19       11.17       -7.94      8.73 o 
                                                 
